# Supplementary material for: Goodwill impairment, M&A, and industry development—Empirical evidence from listed companies in China
Source: PLoS One. 2023 Aug 24;18(8):e0290442. doi: 10.1371/journal.pone.0290442 (PMC10449180; doi:10.1371/journal.pone.0290442)
Supplement: S1 Data — (XLS) [file pone.0290442.s001.xls]

## Sheet: Sheet1
firm	MA_freq1	MA_gap1	MA_freq	MA	MA_gap	GW_IT	Size	Leverage	Dual	ExcuHold	TobinQ	CFO	LrgHold	SOE	ROA	IND	PEratio	Lightasset
21	0		0	0		0	22.45	0.472516	1	0.000259132	1.66727	0.015305	0.12374	1	0.055347	67	0	1
21	0		0	0		0	22.5924	0.517797	1	0.000182755	1.59997	-0.185804	0.12374	1	0.058919	67	0	1
21	1	1103	0.693147	1	7.0067	0	22.8293	0.582944	0	0.000125471	1.21047	0.0156823	0.12374	1	0.048449	67	0	1
21	6	67.1429	1.94591	1	4.22161	0	23.0804	0.549243	0	0.000114796	1.31799	-0.139985	0.1119	1	0.053583	67	0	1
21	4	36	1.60944	1	3.61092	0	23.4663	0.594163	0	5.13461e-05	1.29781	0.0675011	0.1289	1	0.05875	67	0	1
21	3	183.667	1.38629	1	5.21855	0	23.814	0.609809	0	4.70394e-05	1.31527	0.0383514	0.1181	1	0.065178	67		1
21	3	147.667	1.38629	1	5.00171	1	24.605	0.649418	0	4.00726e-05	1.9002	-0.0623428	0.1454	1	0.047589	67		1
21	0		0	0		1	25.1011	0.661128	0	4.03253e-05	2.52022	-0.104279	0.1463	1	0.053125	67		1
21	0		0	0		1	25.1011	0.674439	0	0.0014799	1.24914	-0.00028642	0.1473	1	0.038913	67		1
21	0		0	0		1	25.1011	0.670015	0	0.0014799	1.51116	0.0672438	0.1473	1	0.046727	67	0	1
21	0		0	0		1	25.1011	0.746858	0	0.0014799	1.16539	0.0103751	0.1473	1	0.040993	67	0	1
21	1	1634	0.693147	1	7.3994	1	25.1011	0.770999	0	0.00134093	1.04268	0.0114427	0.1473	1	0.03916	67	0	1
21	0		0	0		1	25.1011	0.783161	0	0.00134089	1.07689	0.00983616	0.1472	1	0.041348	67	0	1
1096	2	182	1.09861	1	5.20949	0	20.0464	0.7621	1	0	3.58695	0.0865941	0.37943	1	0.044249	52	1	1
1096	0		0	0		0	19.2182	0.460723	1	0	4.86613	0.0235305	0.37943	1	0.05787	52	1
1096	0		0	0		0	19.39	0.529541	1	0	3.13538	-0.162362	0.37943	1	0.031154	52	1	1
1096	0		0	0		0	19.2873	0.46014	1	0.000519192	2.19972	0.041887	0.3794	1	0.032123	52	1	1
1096	1	630	0.693147	1	6.44731	0	19.1827	0.427696	1	0.000519192	2.04006	0.00189152	0.3794	1	-0.015321	52	0	1
1096	1	358	0.693147	1	5.88332	0	18.8645	0.358844	0	0	1.78839	0.0709624	0.3794	1	-0.119186	52	0
1096	0		0	0		1	19.1351	0.450415	1	0	1.70346	-0.0439212	0.2844	1	0.014954	52	1	1
1096	1	405	0.693147	1	6.00635	1	18.9503	0.424184	1	0	4.38373	-0.0409378	0.2596	1	-0.058897	52	0
1096	0		0	0		1	18.9383	0.491793	0	0	2.06605	0.00851137	0.2608	1	-0.068435	52	0
1096	10	18.4545	2.3979	1	2.96808	1	19.0316	0.298574	0	0	5.78135	-0.0637152	0.261	0	0.109659	25
1096	1	331	0.693147	1	5.80513	1	19.0952	0.294935	0	0	3.75237	0.0986502	0.261	0	0.04683	25	1
1096	0		0	0		1	19.0778	0.232528	0	0	3.78997	0.0910393	0.261	0	0.040506	25	1
1134	0		0	0		0	21.4267	0.58385	1	0	2.09591	0.010049	0.33432	0	-0.004608	83	0
1134	0		0	0		0	21.3778	0.432965	1	0	1.70546	-0.0163769	0.34539	0	-0.037453	83	0
1134	0		0	0		0	21.3224	0.463339	1	0	1.65346	-0.0181154	0.34539	0	-0.051463	83	0
1134	0		0	0		0	21.3003	0.479576	1	0	1.28605	-0.00977563	0.3454	0	0.000517	83	1
1134	0		0	0		0	21.3169	0.509352	1	0	1.19546	0.0249495	0.3454	0	0.000934	83	1	1
1134	2	278	1.09861	1	5.63121	0	21.2203	0.598387	1	0	1.16114	0.00901399	0.3454	0	-0.109479	83	0	1
1134	0		0	0		1	21.1474	0.540864	1	0	1.69538	0.00173993	0.1977	0	0.035869	83		1
1134	0		0	0		1	21.0997	0.485005	0	0	4.14512	0.00215978	0.2014	0	0.053105	83	1	1
1134	0		0	0		1	21.0519	0.458645	0	0	1.87054	-0.0907494	0.2015	0	0.007559	83	1	1
1134	2	708	1.09861	1	6.56386	1	21.0003	0.467575	0	0	4.63766	0.00616403	0.2015	0	-0.037083	83	0	1
1134	0		0	0		1	20.9807	0.47796	0	0	3.07061	0.00473576	0.2015	0	-0.003422	83	0	1
1134	0		0	0		1	21.0007	0.483142	0	0	2.53986	0.135996	0.2015	0	0.016687	67	1	1
1228	0		0	0		0	22.0551	0.666313	1	0	1.3427	0.012019	0.28025	1	0.036034	67	0	1
1228	0		0	0		0	22.1628	0.684009	1	0	1.22042	0.0937059	0.28025	1	0.031377	67	0	1
1228	0		0	0		0	22.2253	0.690935	1	0	1.09476	0.0314046	0.28025	1	0.018142	67	0	1
1228	0		0	0		0	22.1016	0.727631	0	0	1.03929	0.00222977	0.2802	1	-0.077541	67	0	1
1228	2	211	1.09861	1	5.35659	0	22.1147	0.718999	0	0	0.98724	0.060985	0.2802	1	0.01213	67		1
1228	1	74	0.693147	1	4.31749	0	21.6606	0.557579	1	7.53179e-05	0.988618	0.107583	0.2802	1	0.040822	67	0	1
1228	2	253.5	1.09861	1	5.5393	1	21.7945	0.545582	0	0.0105695	1.53059	0.0849853	0.2162	1	0.073814	67	0	1
1228	3	151.667	1.38629	1	5.02826	1	22.4404	0.677418	0	0.0105695	1.74851	-0.144542	0.2017	1	0.045328	67	0	1
1228	14	22.8889	2.70805	1	3.17341	1	22.5018	0.716675	0	0.0159721	1.12654	-0.21851	0.1876	1	0.025367	67		1
1228	7	34.3636	2.07944	1	3.56568	1	22.7073	0.698577	0	0.0239926	1.47542	0.0507463	0.1876	1	0.046098	67	0	1
1228	0		0	0		1	22.8713	0.701421	0	0.0221615	1.31192	0.126842	0.1993	1	0.057942	67	0	1
1228	10	44.6364	2.3979	1	3.8207	1	22.8422	0.652855	0	0.0177224	1.13711	0.144024	0.1993	1	0.052165	67	0	1
1228	12	39.6667	2.56495	1	3.70541	1	22.9579	0.620165	0	0.0135839	1.29655	0.233491	0.1993	1	0.067381	67	0	1
2269	0		0	0		0	20.674	0.855058	1	0	2.03133	-0.0229132	0.32967	1	-0.187621	67	0
2269	0		0	0		0	20.8206	0.82979	1	0	1.53587	0.028525	0.32967	1	0.011559	67	1	1
2269	1	950	0.693147	1	6.85751	0	20.8638	0.773324	1	0	1.41776	0.0210043	0.32967	1	0.007439	67	1	0
2269	0		0	0		0	20.8345	0.763461	1	0	1.20706	-0.00937597	0.28	1	0.014203	67		0
2269	1	872	0.693147	1	6.77194	0	20.7705	0.909256	0	0	1.20622	0.026907	0.28	0	-0.147255	67	0	0
2269	0		0	0		0	20.5658	0.872991	0	0	1.22951	0.157862	0.28	0	0.012049	67	1	0
2269	0		0	0		1	20.5074	0.978745	0	0	1.34926	0.0298287	0.2174	0	-0.123648	67	0	0
2269	1	541.5	0.693147	1	6.29619	1	20.4183	1.01133	0	0	2.48556	0.118059	0.2174	0	0.011779	67	1
2269	0		0	0		1	20.23	1.12261	0	0	1.86403	0.0625808	0.2174	0	-0.106456	67	0
2269	0		0	0		1	19.7107	1.1499	0	0	4.72933	-0.0508923	0.2174	0	0.056213	67
2269	0		0	0		1	19.6219	1.09853	0	0	5.8559	0.0838273	0.2174	0	0.065279	58	1
2269	0		0	0		1	19.7083	0.19342	0	0	3.71229	-0.0468405	0.1741	0	0.022931	58	1
2269	2	616.333	1.09861	1	6.42541	1	20.4871	0.624158	0	0.000771964	4.08606	-0.21851	0.1741	0	0.005614	58	1
2344	0		0	0		0	19.4882	0.572953	1	0	6.90025	0.0314055	0.28367	1	0.061321	61	1
2344	3	392	1.38629	1	5.97381	0	18.7509	1.32141	0	0	5.07675	-0.00970572	0.28367	0	-0.377717	61	0	0
2344	3	151.667	1.38629	1	5.02826	0	18.7509	1.46287	0	0	5.51465	0.00281751	0.28367	0	-0.151658	61	0	0
2344	0		0	0		0	18.7509	0.494502	0	0	4.81484	0.276577	0.2837	0	0.016328	61	1	0
2344	0		0	0		0	18.7509	0.197632	0	0	3.8804	-0.101994	0.2837	0	0.210659	61	0	0
2344	0		0	0		0	18.7509	0.249367	0	0	2.46532	0.159973	0.2219	0	-0.061412	61	0	0
2344	2	682.5	1.09861	1	6.52723	1	18.7509	0.069084	0	0	2.76301	0.0720452	0.2219	0	-0.022854	61	0	0
2344	3	117.5	1.38629	1	4.77491	1	18.7509	0.07429	0	0	7.13567	0.0936386	0.2219	0	0.021271	61	1	1
2344	1	211	0.693147	1	5.35659	1	18.7509	0.0627815	0	0	3.23853	0.00892472	0.2219	0	0.009479	61	1	1
2344	0		0	0		1	18.7509	0.0765887	0	0	7.13567	0.046621	0.2315	0	0.003948	61	1	1
2344	2	425	1.09861	1	6.05444	1	18.7509	0.0480576	0	0	7.13567	-0.00540302	0.2315	0	0.011407	49	1	1
2344	1	125	0.693147	1	4.83628	1	18.7509	0.0480576	0	0	6.69033	-0.0133366	0.2315	0	-0.006984	49	0	1
2344	1	645	0.693147	1	6.4708	1	20.2352	0.118931	0	0	1.86	0.141188	0.6271	0	0.063746	58		0
2416	0		0	0		0	22.2632	0.700563	1	0.00019883	1.70391	0.0302682	0.11642	1	0.011366	83	1	1
2416	0		0	0		0	22.121	0.678623	1	0.000175066	1.50631	0.0595277	0.11642	1	0.014174	83		1
2416	0		0	0		0	22.1368	0.691098	1	0.000175066	1.51983	0.0241897	0.11642	1	0.008418	83	1	1
2416	0		0	0		0	22.1728	0.692499	1	0.000175066	1.42765	0.0156425	0.1164	1	0.008834	83	1	1
2416	0		0	0		0	22.3267	0.663205	1	0.000175066	1.19647	0.0293044	0.1164	1	0.011016	83	1	1
2416	0		0	0		0	22.3101	0.649825	1	0.000175066	1.06224	0.103862	0.1164	0	0.023321	83		1
2416	0		0	0		1	22.43	0.646419	1	0.000175066	1.23118	0.0498452	0.1164	0	0.028433	83		1
2416	2	1088.5	1.09861	1	6.99347	1	22.4879	0.591281	1	0.000154214	2.33143	-0.0167599	0.1164	0	0.056781	83		1
2416	1	584	0.693147	1	6.37161	1	22.5289	0.589999	1	0.000183221	1.1936	0.0687235	0.0922	0	0.044634	83		1
2416	14	18.4	2.70805	1	2.96527	1	22.7384	0.602092	1	0.000179131	2.08575	0.0846784	0.0922	0	0.054465	83		1
2416	12	25.0833	2.56495	1	3.2613	1	23.0283	0.62953	1	0.000151459	2.43022	-0.0584907	0.0922	0	0.044051	83		1
2416	1	363	0.693147	1	5.89715	1	23.1901	0.650402	1	0.000151459	1.65235	-0.0702688	0.1196	0	0.03228	83		1
2416	0		0	0		1	23.3013	0.643669	1	0.000151459	1.36857	0.026628	0.1234	0	0.023331	83		1
1	4	180.25	1.60944	1	5.19988	0	19.6785	0.525425	1	0	2.76378	-0.0802384	0.2455	1	0.060899	50	1	1
1	2	231.5	1.09861	1	5.44889	0	19.4999	0.436982	1	0	3.07902	0.0958352	0.24074	0	0.010314	50	1	1
1	0		0	0		0	20.2924	0.522747	0	0	1.59561	0.0873609	0.24074	0	0.050537	50		1
1	1	765	0.693147	1	6.64118	0	20.5803	0.602121	1	0	1.23419	-0.158172	0.2407	0	0.043489	50	0	1
1	0		0	0		0	20.5749	0.598615	1	0	1.16405	0.266685	0.2407	0	0.011927	50	1	1
1	0		0	0		0	19.6833	0.791249	1	0	1.44463	0.0341343	0.2407	0	-0.233876	50	0	1
1	0		0	0		1	19.3128	0.645749	1	0	2.32855	-0.0657196	0.2407	0	0.047287	50	1	1
1	0		0	0		1	19.2616	0.638654	1	0	4.30121	0.0493861	0.2407	0	0.041536	50	1
1	1	1534.5	0.693147	1	7.33661	1	19.2952	0.602239	0	0	6.1037	-0.00918454	0.2407	0	0.014986	33	1
3	0		0	0		0	21.7043	0.887544	1	0	1.396	0.1394	0.59754	1	0.019731	83	1	1
3	0		0	0		0	21.6188	0.873626	1	3.34995e-05	1.40393	0.0545461	0.59754	1	0.036101	83		1
3	0		0	0		0	21.6818	0.870435	1	6.6999e-05	1.22305	-0.0132615	0.59754	1	0.013275	83	1	1
3	0		0	0		0	21.6141	0.805425	1	6.6999e-05	1.16577	0.0769849	0.5975	1	0.031594	83		1
3	0		0	0		0	21.5575	0.753737	1	6.6999e-05	1.1381	0.113644	0.5975	1	0.039276	83		1
3	0		0	0		0	21.3069	0.637241	0	3.34995e-05	1.24585	0.123201	0.5975	1	0.046249	83	1	1
3	0		0	0		1	21.2204	0.644801	0	4.2728e-05	1.32822	-0.0721508	0.5975	1	-0.028015	83	0	1
3	0		0	0		1	21.3573	0.699376	0	0	1.69406	-0.0644839	0.5975	1	-0.014524	83	0	1
3	1	862	0.693147	1	6.76041	1	21.4704	0.729266	0	0	1.13338	-0.0112291	0.5975	1	0.004659	83	1	1
3	2	103.5	1.09861	1	4.64919	1	21.7651	0.766335	0	0	1.55956	0.268009	0.5422	1	0.034199	83		1
3	3	161.667	1.38629	1	5.0917	1	21.7925	0.699635	0	0	1.31295	-0.034936	0.5422	1	0.060069	67	0	1
3	0		0	0		1	21.9759	0.676791	0	0	1.19535	-0.103288	0.5431	1	0.073569	67	0	1
3	0		0	0		1	22.0972	0.619304	0	0	1.20314	0.203942	0.5433	1	0.094875	67	0	1
4	0		0	0		0	21.7617	0.330891	1	0.000200402	1.90868	0.114446	0.15133	0	0.060724	28	1	0
4	1	460	0.693147	1	6.1334	0	21.7161	0.30314	1	0.000200402	1.66009	0.135082	0.12877	1	0.056417	28		0
4	0		0	0		0	21.817	0.335463	0	0.000136631	1.29526	0.109261	0.12984	1	0.059295	28		0
4	1	691	0.693147	1	6.53959	0	21.9806	0.373424	0	0.000136631	1.25319	0.121045	0.1298	1	0.061776	28		0
4	0		0	0		0	22.2794	0.481675	0	0.000136631	1.20284	0.121444	0.1298	1	0.077812	28	0	0
4	0		0	0		0	22.4322	0.508313	0	9.99741e-05	1.05744	0.16722	0.1298	1	0.068562	28		0
4	11	121.636	2.48491	1	4.80922	1	22.6361	0.565768	0	0.000135464	1.53979	0.119114	0.1115	1	0.061117	28		0
4	2	39	1.09861	1	3.68888	1	22.8578	0.493006	1	0.000115794	2.10927	0.130406	0.0922	1	0.067107	28		0
4	6	85	1.94591	1	4.45435	1	23.0628	0.536142	1	0.00973044	1.21305	0.0992874	0.0922	1	0.04821	28		0
4	6	88	1.94591	1	4.48864	1	23.1133	0.485852	0	0.00777336	1.91213	0.153045	0.0922	1	0.083806	28	0	0
4	3	67.6667	1.38629	1	4.22926	1	23.2466	0.457945	0	0.00648547	3.06295	0.189766	0.0922	1	0.128068	28	0	0
4	0		0	0		1	23.4499	0.521906	1	0.00645451	1.50239	0.110496	0.0922	1	0.087526	28	0	0
4	0		0	0		1	23.386	0.493004	1	0.00655846	1.47448	0.120384	0.0922	1	0.025796	28	1	0
5	0		0	0		0	21.5691	0.691894	1	2.70574e-05	1.26527	0.012385	0.54242	1	0.026175	49		1
5	0		0	0		0	20.7039	1.88951	1	0	2.12313	0.007983	0.54242	1	-0.377717	49	0	0
5	1	1864	0.693147	1	7.53102	0	20.4231	1.88951	1	0	2.20718	0.013074	0.54242	1	-0.377717	49	0	0
6	0		0	0		0	19.5534	0.874071	0	0	3.04876	0.0339991	0.30477	0	0.045703	67	1	0
6	0		0	0		0	20.3573	0.723245	0	0	1.72109	0.101417	0.288	1	0.045795	67		1
6	0		0	0		0	20.3587	0.668176	0	0	1.46419	0.0496492	0.288	1	0.051706	67	0	1
6	3	270.2	1.38629	1	5.60286	0	20.5724	0.697302	1	0	1.1991	-0.122778	0.288	1	0.034714	67	0	1
6	3	102.75	1.38629	1	4.64198	0	20.8778	0.750282	1	0	1.09139	0.0729945	0.288	1	0.023601	67		1
6	0		0	0		0	20.7248	0.648903	0	0	1.12269	0.126401	0.288	1	0.030822	67		1
6	3	204.667	1.38629	1	5.32626	1	20.7507	0.632946	0	0	1.37085	-0.217931	0.3202	1	0.027969	67		1
6	0		0	0		1	21.2344	0.743529	0	8.36369e-06	1.46264	-0.0572416	0.3202	1	0.026181	67	1	1
6	0		0	0		1	21.2783	0.719721	0	6.27153e-06	2.51452	0.245638	0.3202	1	0.047744	67		1
6	1	1509	0.693147	1	7.31986	1	21.1868	0.647874	0	4.70489e-06	1.81388	0.0423921	0.3202	1	0.048823	67	0	1
6	0		0	0		1	21.3096	0.663812	0	0	1.21372	-0.145974	0.3202	1	0.035961	67	0	1
6	14	30.8095	2.70805	1	3.45977	1	21.4266	0.686526	0	0	1.53308	0.0457373	0.3202	1	0.016419	67	1	1
15	0		0	0		0	23.0321	0.615045	1	6.99152e-05	1.18634	-0.000553151	0.29062	1	0.024759	37	0	1
15	0		0	0		0	22.699	0.562602	1	2.79059e-05	1.13005	0.100285	0.29062	1	-0.09613	37	0	1
15	0		0	0		0	22.67	0.545333	1	2.77481e-05	1.01368	0.0933094	0.29062	1	0.006601	37	1	1
15	2	765	1.09861	1	6.64118	0	22.9889	0.658813	1	5.23932e-06	1.01611	0.0364608	0.2906	1	0.01192	37		1
15	5	55.2	1.79176	1	4.02892	0	22.9848	0.641335	1	5.23932e-06	0.952864	-0.0389327	0.2906	1	0.016707	37		1
15	1	286	0.693147	1	5.65948	0	22.9338	0.619856	1	5.23932e-06	0.940119	-0.0111151	0.151	1	0.002112	37	1	1
15	2	283.5	1.09861	1	5.65073	1	23.0211	0.64376	1	6.54832e-06	0.940119	0.0181449	0.0922	1	0.011066	37		1
15	0		0	0		1	22.9509	0.591938	1	6.54832e-06	1.0509	0.0324657	0.0922	1	0.023069	37	0	1
15	0		0	0		1	23.0794	0.617391	1	5.48185e-06	0.940119	0.0343729	0.1668	1	0.026331	37		1
15	4	95	1.60944	1	4.56435	1	23.331	0.697358	0	5.48185e-06	1.18728	0.0216761	0.19	1	0.010863	37		1
15	0		0	0		1	23.5246	0.743477	0	5.48185e-06	1.02331	-0.026283	0.19	1	0.006145	37		1
15	0		0	0		1	23.551	0.749408	0	5.48185e-06	0.940119	-0.0810629	0.19	1	0.00143	37	1
15	1	955	0.693147	1	6.86276	1	23.5304	0.743593	0	0	0.945777	-0.0216897	0.19	1	0.002743	37	1
17	1	227	0.693147	1	5.42935	0	21.6231	0.983024	1	0.000156435	1.37634	-0.00271993	0.23279	1	-0.073338	35	0
17	1	191	0.693147	1	5.2575	0	20.1534	1.88951	1	0	4.6535	-0.0150455	0.19871	1	-0.377717	35	0	0
17	0		0	0		0	20.0557	1.88951	1	0	4.54966	0.00760623	0.13578	1	0.01287	35	1	0
17	0		0	0		0	19.9132	1.88951	1	0	4.44404	-0.0315208	0.1358	1	-0.074188	35	0	0
17	1	1028	0.693147	1	6.93634	0	19.8736	1.88951	1	0	4.26918	-0.0136011	0.1358	1	-0.040335	35	0	0
17	2	344.5	1.09861	1	5.84499	0	19.6112	1.88951	0	0	5.32949	0.0680429	0.1358	1	0.019943	35	1	0
17	0		0	0		1	19.4028	1.88951	0	0	6.9314	-0.0372763	0.1358	1	-0.036132	35	0	0
17	0		0	0		1	19.1833	1.88951	0	0	7.13567	-0.0120905	0.1358	0	0.210659	35	0
17	0		0	0		1	19.0672	1.88951	0	0	7.13567	-0.0753934	0.1358	0	-0.233056	35	0
17	0		0	0		1	18.9495	1.88951	0	0	7.13567	0.0231035	0.1358	0	-0.377717	35	0
17	0		0	0		1	18.7509	1.88951	0	0	7.13567	0.0470176	0.1181	0	0.210659	35
17	0		0	0		1	18.7509	1.88951	0	0	7.13567	0.00257029	0.1181	0	0.210659	35
18	0		0	0		0	19.8971	0.298465	1	0	1.88131	0.048691	0.28	1	0.011567	15	1	0
18	0		0	0		0	19.7787	0.210731	1	0	2.55351	0.0175957	0.28	1	0.002164	15	1	0
18	0		0	0		0	19.7463	0.180081	0	0	1.97846	0.0424654	0.28	1	0.003211	15	1	0
18	1	1429	0.693147	1	7.26543	0	19.7825	0.201988	0	0	1.63615	-0.0381035	0.28	1	0.003921	15	1
18	0		0	0		0	20.0866	0.352758	0	0	1.24959	0.0752399	0.28	1	0.000789	15	1
18	0		0	0		0	20.0208	0.415455	0	0	1.0921	0.00651855	0.28	1	-0.092897	15	0
18	2	200.5	1.09861	1	5.30579	1	19.9149	0.325078	0	0	1.34487	0.000613778	0.2551	1	0.046398	15
18	0		0	0		1	19.2512	0.257033	0	0	3.08667	0.0354211	0.2551	1	-0.377717	15	0
18	4	140.75	1.60944	1	4.95406	1	19.0778	0.321194	1	0	1.97861	0.0706052	0.2551	1	-0.135065	15	0	1
18	1	248	0.693147	1	5.51745	1	19.1204	0.286865	1	0	5.63985	-0.00430383	0.2551	1	0.058183	15	1	1
18	0		0	0		1	19.0923	0.276472	1	0	5.40192	0.00121381	0.2551	1	0.012113	15	1	1
18	0		0	0		1	18.9644	0.3168	1	0	3.73233	0.0243989	0.2551	1	-0.101159	15	0	1
18	4	315.25	1.60944	1	5.75653	1	18.963	0.316993	1	0	5.16101	-0.00223496	0.2551	1	-0.001438	15	0	1
20	0		0	0		0	19.8702	0.320259	1	3.57692e-05	2.38559	0.062382	0.54936	1	0.024924	14	1	1
20	1	585	0.693147	1	6.37332	0	19.8092	0.182292	1	4.26059e-05	2.33105	-0.0300868	0.58233	1	0.028392	14	1	1
20	0		0	0		0	19.9307	0.362227	1	4.26059e-05	1.9154	-0.0831789	0.63674	1	0.023892	14	1	1
20	0		0	0		0	19.9111	0.460485	1	0	1.57843	-0.0577268	0.34	1	-0.11088	14	0	1
20	0		0	0		0	19.956	0.485979	1	0	1.46052	0.00317074	0.34	1	-0.003743	14	0	1
20	0		0	0		0	19.9003	0.411281	1	0	1.35126	-0.0184514	0.34	1	0.010092	14	1
20	3	200	1.38629	1	5.3033	1	19.9662	0.368205	0	0	1.5595	-0.0639633	0.2954	1	0.080652	14		1
20	0		0	0		1	19.9641	0.215707	0	0	4.45417	-0.0052347	0.2954	1	0.095364	14	1
20	3	261.333	1.38629	1	5.56962	1	20.092	0.279769	0	0	1.43307	0.000971894	0.2954	1	0.030104	14	1
20	1	92	0.693147	1	4.5326	1	20.2506	0.413914	0	0	2.11978	0.00275189	0.2784	1	-0.015826	14	0
20	0		0	0		1	20.3054	0.433623	0	0	2.9937	0.00793206	0.2633	1	0.013646	14	1
20	1	860	0.693147	1	6.75809	1	20.7834	0.162047	0	0	1.5603	-0.0176938	0.1909	1	0.009081	14	1
20	2	161.5	1.09861	1	5.09068	1	20.9246	0.177289	0	0	1.74473	-0.0396032	0.1909	1	0.060559	14
22	0		0	0		0	19.9618	0.358989	1	0.000405168	3.36167	0.00967923	0.22059	1	0.006163	37	1	0
22	0		0	0		0	19.9253	0.354153	1	0.000118819	4.50635	0.0888322	0.22059	1	0.006765	37	1	0
22	0		0	0		0	19.9872	0.386274	1	0.000118819	2.5139	0.0143123	0.22059	1	0.01119	37	1	0
22	0		0	0		0	19.9817	0.419417	1	0.000125529	2.07577	0.0100254	0.2206	1	-0.016236	37	0	0
22	2	111	1.09861	1	4.7185	0	19.8786	0.459548	0	0.000125529	1.44279	0.025168	0.2206	1	-0.103191	37	0	0
22	0		0	0		0	19.7796	0.386259	0	0.000125529	1.39497	0.0708583	0.2206	1	0.017016	37	1	0
22	0		0	0		1	19.7452	0.404724	0	0	1.19599	0.0708716	0.2206	1	-0.052002	37	0	0
22	1	324	0.693147	1	5.78383	1	19.7397	0.352331	1	0	2.73866	0.0396939	0.4114	0	0.059007	37	1	0
22	0		0	0		1	19.9173	0.445208	1	0	1.23844	-0.0416783	0.4114	0	0.016943	37	1	0
22	0		0	0		1	20.4446	0.667058	1	0	2.25017	-0.131667	0.4114	0	0.00549	37	1
22	0		0	0		1	20.4029	0.632778	1	0	2.13249	0.078248	0.4114	0	0.012643	37	1
22	0		0	0		1	20.3204	0.58566	1	0	1.54565	0.0720706	0.4114	0	0.015522	37	1	0
22	0		0	0		1	20.34	0.588963	1	0	1.73404	0.0270215	0.4114	0	0.004756	37	1	0
122	0		0	0		0	22.0778	0.398947	1	0.00113981	1.88064	-0.113428	0.55962	1	0.038915	37	1
122	0		0	0		0	22.2591	0.500332	1	0.00112033	1.37018	0.0441215	0.55962	1	-0.004964	37	0
122	0		0	0		0	22.3419	0.547199	1	0.00107162	1.27874	0.0505398	0.55962	1	0.012004	37	1
122	0		0	0		0	22.2023	0.428479	1	0.00107162	1.34084	0.192922	0.5596	1	0.050725	37		1
122	0		0	0		0	22.1115	0.335572	0	0.00107162	1.28564	0.14268	0.5596	1	0.056766	37		1
122	0		0	0		0	22.1754	0.328799	0	0.00107162	1.19192	0.0412141	0.5596	1	0.073567	37		1
122	2	1736.5	1.09861	1	7.4602	1	22.1045	0.220404	0	0.00139311	1.37611	0.179005	0.4954	1	0.085731	37
122	2	100	1.09861	1	4.61512	1	22.3611	0.322148	0	0.00139311	1.91671	-0.014388	0.4964	1	0.137866	37	0
122	1	462	0.693147	1	6.13773	1	22.1892	0.2002	1	0.00139311	1.0171	0.0781483	0.4964	1	0.073061	37	0
122	0		0	0		1	22.4149	0.271815	1	0.00139311	2.35889	0.0909478	0.4964	1	0.048991	37
122	0		0	0		1	22.6204	0.328237	0	0.000126647	2.6498	0.0171654	0.4964	1	0.053452	37
122	0		0	0		1	23.059	0.582013	0	0.000126647	1.23651	0.0164534	0.4964	1	0.021297	37
122	1	1512	0.693147	1	7.32185	1	23.0438	0.59178	0	0.000189182	1.20187	0.028272	0.4964	1	0.00083	37	1
222	0		0	0		0	21.5352	0.4449	1	0.000154122	1.23846	0.0951581	0.58836	1	0.049961	55		0
222	0		0	0		0	21.5224	0.381297	1	0.000154122	1.37017	0.101973	0.58836	1	0.055791	55		0
222	0		0	0		0	21.5698	0.329107	1	0.000154122	1.24618	0.179217	0.58836	1	0.123834	55	0	0
222	1		0.693147	1		0	21.8909	0.379385	1	8.25651e-05	1.49153	0.187493	0.5884	1	0.15372	55	0	0
222	0		0	0		0	22.1719	0.400362	1	0.000155553	1.65498	0.243711	0.5884	1	0.195487	55	0	0
222	0		0	0		0	22.2436	0.336324	0	7.48228e-05	1.41742	0.265891	0.5884	1	0.197589	55	0	0
222	1	1086	0.693147	1	6.99118	1	22.247	0.334285	0	7.50058e-05	1.70124	0.249709	0.5751	1	0.206318	55	0	0
222	0		0	0		1	22.4202	0.423781	0	7.50058e-05	1.82636	0.219428	0.5751	1	0.181866	55	0	0
222	1	526	0.693147	1	6.2672	1	22.363	0.35432	0	0.000314188	1.14434	0.211566	0.5751	1	0.183248	55	0	0
222	1	388	0.693147	1	5.96358	1	22.4331	0.38121	0	0.000351501	2.02313	0.131425	0.5751	1	0.109289	55	0	0
222	0		0	0		1	22.5482	0.386159	0	0.000789866	1.77497	0.149439	0.5751	1	0.133282	55	0	0
222	9	25.4667	2.30259	1	3.27589	1	22.6012	0.372183	0	0.000911411	1.22182	0.114092	0.5752	1	0.102103	55	0	0
222	0		0	0		1	22.6374	0.341554	0	0.000735997	1.26398	0.103002	0.5752	1	0.090806	53	0	0
322	1		0.693147	1		0	20.5352	0.649752	1	0.000555384	1.78375	0.0295198	0.66711	1	0.02337	45	1	1
322	0		0	0		0	20.5351	0.770463	1	0.000358016	1.61101	-0.0268458	0.66711	1	-0.07538	45	0	1
322	0		0	0		0	20.4047	0.677795	1	0.000197368	1.52032	0.0335007	0.39998	1	0.011644	45	1
322	0		0	0		0	20.3996	0.665904	1	0	1.29421	-0.00950734	0.4	1	0.013553	45	1
322	0		0	0		0	20.4191	0.659048	1	0	1.19268	0.118894	0.4	1	0.016373	45	1
322	1	436	0.693147	1	6.07993	0	20.6567	0.743785	0	0	1.11663	0.0877748	0.4	1	-0.02468	45	0	1
322	2	252	1.09861	1	5.53339	1	20.6005	0.695779	0	0	1.19092	0.0392927	0.3381	1	0.036703	45		1
322	1	528	0.693147	1	6.27099	1	20.4991	0.626924	0	0	1.78743	-0.0846063	0.3381	1	0.018485	45	1
322	13	22.5556	2.63906	1	3.15936	1	20.6974	0.690112	0	0	1.1247	-0.0786276	0.3381	1	0.02218	45		1
322	3	80.3333	1.38629	1	4.39856	1	20.7958	0.708031	0	0	1.64378	0.0809719	0.3381	1	0.022724	45
322	1	476	0.693147	1	6.16752	1	20.6598	0.661815	0	0	1.6475	0.135047	0.3131	1	0.013908	45	1
322	5	73.8	1.79176	1	4.31482	1	20.8127	0.684301	0	0	1.3105	0.0354792	0.3144	1	0.008322	45	1
322	4	85.75	1.60944	1	4.46303	1	20.9213	0.665814	0	0	1.30908	-0.0662435	0.2999	0	0.004209	28	1	1
423	0		0	0		0	22.3102	0.487376	1	0.000184611	1.22516	0.0461967	0.32936	1	0.060869	67	0
423	0		0	0		0	22.2693	0.493953	1	2.18054e-05	1.25556	0.00576551	0.32936	1	0.050342	67	0	1
423	3	424.667	1.38629	1	6.05366	0	22.3851	0.501864	0	2.18054e-05	1.07766	0.156791	0.32936	1	0.050792	67	0	1
423	2	173	1.09861	1	5.15906	0	22.5022	0.438837	0	4.53532e-05	1.17258	-0.0341607	0.3043	1	0.060574	67	0	1
423	4	93.25	1.60944	1	4.54595	0	22.858	0.579775	0	4.53539e-05	1.05114	-0.143809	0.3043	1	0.045145	67	0	1
423	2	179.5	1.09861	1	5.19573	0	22.9134	0.564853	0	5.75286e-05	1.15496	-0.152916	0.3043	1	0.049227	67		1
423	12	29.1538	2.56495	1	3.40631	1	23.3766	0.683299	0	0.000497626	1.56788	-0.135204	0.2382	1	0.04169	67		1
423	7	51.8571	2.07944	1	3.96759	1	23.9464	0.635772	0	0.000291101	1.74039	-0.15942	0.3566	1	0.047601	67		1
423	7	53.1429	2.07944	1	3.99163	1	24.3459	0.565149	0	0.000285927	1.05203	-0.104705	0.4038	1	0.029169	67		1
423	13	27.8462	2.63906	1	3.36198	1	24.5923	0.617889	0	0.000285927	1.2315	0.147289	0.4038	1	0.03663	67	0	1
423	8	45.75	2.19722	1	3.84481	1	24.8146	0.646497	0	0.000311945	1.04216	-0.0743301	0.4038	1	0.041526	67	0	1
423	14	22.0667	2.70805	1	3.13839	1	25.1011	0.695267	0	0.000270211	1.02314	-0.0265148	0.4038	1	0.041585	67	0	1
423	14	17.1818	2.70805	1	2.90042	1	25.1011	0.730404	0	0.000304917	1.08639	0.0466934	0.4038	1	0.039172	67	0	1
524	0		0	0		0	20.4573	0.871354	0	3.8814e-05	1.62574	0.00022106	0.72447	1	-0.155032	83	0	0
524	0		0	0		0	21.0369	0.78799	0	0	1.40365	0.0423245	0.72447	1	0.005237	83	1
524	0		0	0		0	20.966	0.809876	1	0	1.16492	0.079038	0.7245	1	0.007487	83	1
524	0		0	0		0	20.7848	0.749824	1	0	1.08924	-0.0751526	0.7245	1	0.009039	83	1
524	0		0	0		0	20.5717	0.677414	1	0	1.0882	0.0418259	0.7245	1	0.008977	83	1	0
524	0		0	0		1	20.538	0.772268	0	0	1.21885	0.00668099	0.6622	1	-0.105773	83	0	0
524	0		0	0		1	20.5436	0.754521	0	0	2.01807	-0.0741935	0.6622	1	0.00793	83	1
524	0		0	0		1	20.2364	0.695731	0	0	1.26496	0.0577307	0.6622	1	0.003002	83	1
524	0		0	0		1	20.2314	0.680975	0	0	4.20681	0.0432964	0.6622	1	0.013285	83	1
524	0		0	0		1	20.2117	0.666757	0	0	3.67262	0.0119155	0.6622	1	0.006542	49	1
524	2	1864	1.09861	1	7.53102	1	20.1624	0.647128	0	0	2.5733	-0.0258259	0.6622	1	0.002191	49	1	0
524	0		0	0		1	20.2846	0.688234	0	0	2.52887	-0.0120271	0.6622	1	0.001507	49	1
623	0		0	0		0	20.4773	0.230114	0	0.000193368	1.94294	-0.00497459	0.52242	1	0.019278	33	1	1
623	0		0	0		0	20.4028	0.1804	0	0.000193368	2.73255	0.0882122	0.52242	1	0.014558	33	1	1
623	0		0	0		0	20.1553	0.0875176	1	0.000193368	2.78433	0.0412127	0.52242	1	-0.137319	33	0	1
623	0		0	0		0	20.1661	0.0874891	0	0.000193368	1.97803	-0.0205049	0.5224	1	0.007407	33	1	1
623	0		0	0		0	20.2573	0.163873	0	0.000193368	1.34454	-0.0397461	0.5224	1	0.003141	33	1	0
623	0		0	0		0	20.2473	0.129414	0	0.000193368	1.15125	-0.0225449	0.5224	1	0.025514	33	1
623	1	1864	0.693147	1	7.53102	1	20.4644	0.26133	0	0.000193368	1.41292	-0.111579	0.5224	1	0.038001	33	1
623	0		0	0		1	20.7678	0.37772	0	0.000189978	2.29399	-0.0549107	0.4469	1	0.059057	33		1
623	1	740	0.693147	1	6.608	1	21.0887	0.528519	0	0.000189978	1.10227	-0.0539313	0.4469	1	0.045115	33
623	2	208.5	1.09861	1	5.34472	1	21.1446	0.517553	0	0.000142485	1.63616	0.0544777	0.4469	1	0.046426	33
623	4	90	1.60944	1	4.51086	1	21.6138	0.471559	0	0.00016883	1.55777	-0.0404203	0.4149	1	0.038587	50
623	0		0	0		1	21.7865	0.518694	0	0.00016883	1.48763	-0.14141	0.4149	1	0.054997	50		1
623	0		0	0		1	21.9253	0.564416	0	0.00016883	1.23596	0.0137812	0.4149	1	0.034766	50		1
723	0		0	0		0	22.7441	0.42321	0	8.38177e-05	1.29478	0.164377	0.55283	1	0.081072	42	0	0
723	0		0	0		0	22.7729	0.404237	0	8.38177e-05	1.25332	0.251992	0.55283	1	0.100003	42	0	0
723	1		0.693147	1		0	22.802	0.323409	0	8.38174e-05	1.10657	0.276577	0.55283	1	0.119655	42	0	0
723	6	80.8333	1.94591	1	4.40468	1	23.9227	0.438178	0	3.8638e-07	1.44159	0.109089	0.6374	1	0.079275	42	0	0
723	4	99.75	1.60944	1	4.61264	1	24.1037	0.534477	0	0	1.0391	0.0585985	0.6374	1	0.039608	42		0
723	2	76	1.09861	1	4.34381	1	24.1328	0.481501	0	0	1.12743	0.100793	0.6374	1	0.076615	42	0	0
723	3	190.333	1.38629	1	5.25402	1	24.093	0.435322	0	0	1.05431	0.0877614	0.6374	1	0.055588	42	0	0
723	3	102.333	1.38629	1	4.63796	1	24.1735	0.462982	0	0	0.974652	0.100823	0.6374	1	0.03754	42	0	0
723	2	196	1.09861	1	5.2832	1	24.2002	0.457686	0	0	0.946113	0.0815396	0.6374	1	0.035121	42	0	0
728	1		0.693147	1		0	20.0117	0.17484	1	0	3.49723	0.0173538	0.43333	1	-0.007291	25	0
728	1	299	0.693147	1	5.70378	0	20.835	0.674062	1	0	2.10125	0.0636366	0.43333	1	0.030953	25	1	1
728	0		0	0		0	20.7745	0.682027	1	0	1.52403	0.0273274	0.43333	1	0.004062	25	1	1
728	1	640	0.693147	1	6.46303	0	20.7316	0.659971	1	0	1.36434	0.0805505	0.4333	1	0.01498	25	1	1
728	1	510	0.693147	1	6.23637	0	20.5563	0.576692	1	0	1.34706	0.153979	0.4333	1	0.031417	25	1	1
728	1	281	0.693147	1	5.64191	0	20.7932	0.632876	0	0	1.18845	0.138259	0.4333	1	0.033349	25	1	1
728	0		0	0		1	21.7088	0.823494	0	0	1.22975	0.0678289	0.3914	1	0.029024	25		1
728	7	143.714	2.07944	1	4.97476	1	21.7901	0.821899	0	3.8782e-05	1.94748	0.0301774	0.3914	1	0.047734	25		1
728	2	165.5	1.09861	1	5.115	1	22.0273	0.823731	0	2.90856e-05	1.62128	0.0669333	0.3914	1	0.044098	25		1
728	3	88	1.38629	1	4.48864	1	22.3783	0.832209	0	2.18151e-05	2.2338	0.0517523	0.3833	1	0.037883	25		1
728	2	237.5	1.09861	1	5.47437	1	22.5649	0.820599	0	1.63596e-05	2.21618	0.0678886	0.3833	1	0.041895	49		1
728	6	64.6667	1.94591	1	4.18459	1	22.76	0.813874	0	1.63596e-05	1.54746	0.0296534	0.3833	1	0.042764	49		1
728	0		0	0		1	22.9528	0.802164	0	1.22679e-05	1.8117	0.0348495	0.3833	1	0.052032	49		1
729	0		0	0		0	22.1376	0.623411	1	0	1.35674	0.0317488	0.73525	1	0.01889	67	1	1
729	0		0	0		0	21.9683	0.708201	1	0	1.35788	0.0199301	0.73525	1	-0.155379	67	0	1
729	0		0	0		0	21.8222	0.657809	1	0	1.42216	0.0259521	0.73525	1	0.004488	67	1	1
729	0		0	0		0	21.7337	0.588049	1	0	1.33615	0.0685749	0.7352	1	0.003677	67	1	1
729	0		0	0		0	21.6471	0.608023	1	0	1.33693	0.00314867	0.7352	1	-0.056858	67	0	1
729	0		0	0		0	21.5476	0.544432	1	0	1.26654	0.11677	0.7352	1	0.003692	67	1	1
729	1	1864	0.693147	1	7.53102	1	21.5952	0.54985	0	0	1.44476	0.0732258	0.6651	1	0.008152	67	1	1
729	1	412	0.693147	1	6.02345	1	21.5574	0.486968	0	0	1.94248	-0.0229735	0.6482	1	0.016908	67	1	1
729	2	207.5	1.09861	1	5.33994	1	21.5411	0.47162	0	0	1.19905	-0.0364263	0.6482	1	0.008455	67	1	1
729	0		0	0		1	21.9355	0.638325	0	0	2.65909	-0.122616	0.6355	1	0.006015	67	1	1
729	0		0	0		1	21.9409	0.615344	0	0	1.95196	-0.0529881	0.6355	1	0.025087	67		1
729	0		0	0		1	21.8976	0.567289	0	0	1.52234	0.0355841	0.6355	1	0.031272	67		1
729	1	1414	0.693147	1	7.25488	1	22.035	0.594074	0	0	1.65477	0.00738258	0.6355	1	0.02878	67		1
730	0		0	0		0	21.0867	0.918676	0	0	1.4676	-0.020443	0.66362	1	0.019865	39	1	1
730	0		0	0		0	19.9124	1.88951	0	0	2.96711	0.070129	0.66362	1	-0.377717	39	0	1
730	0		0	0		0	19.13	1.88951	1	0	4.57807	-0.00956479	0.66362	1	-0.377717	39	0	1
730	0		0	0		0	19.7512	1.88951	1	0	2.60038	-0.028398	0.6636	1	0.031577	39	1
730	0		0	0		0	19.5141	1.88951	1	0	2.72103	0.0458869	0.6636	1	-0.157683	39	0
730	0		0	0		0	18.7509	1.88951	1	0	7.13567	0.276577	0.6636	1	-0.377717	39	0
730	0		0	0		1	18.7509	1.88951	0	0	7.13567	-0.00282289	0.6636	1	0.210659	39	1
730	0		0	0		1	18.7509	1.88951	0	0	7.13567	-0.117046	0.6636	0	-0.377717	39	0
730	0		0	0		1	18.7509	1.88951	1	0	7.13567	-0.0208374	0.5982	0	-0.377717	39	0	0
730	0		0	0		1	18.7509	1.88951	1	0	7.13567	-0.00400232	0.5982	0	0.193422	39	1	1
730	7	61.8571	2.07944	1	4.14086	1	18.7509	0.969146	1	0	7.13567	0.0172797	0.2387	0	0.210659	39	0	1
730	14	8.45	2.70805	1	2.24601	1	18.7509	1.06695	1	0	7.13567	-0.120603	0.2254	0	-0.149922	39	0	1
1086	1		0.693147	1		0	21.0645	0.324066	1	0.000305849	1.8659	0.0616782	0.59631	1	0.020223	67	1	0
1086	0		0	0		0	21.2157	0.36115	1	0.000305849	1.49341	0.0816317	0.59631	1	0.047737	67		0
1086	1	685	0.693147	1	6.53088	0	21.1805	0.314878	1	9.97207e-05	1.56679	0.0252792	0.59631	1	0.05432	67		0
1086	0		0	0		0	21.2574	0.306753	1	9.97207e-05	1.40791	0.0812976	0.5963	1	0.058724	67		0
1086	1	628	0.693147	1	6.44413	0	21.359	0.37241	1	9.97207e-05	1.40427	0.0839403	0.5963	1	0.059808	67		0
1086	1	440	0.693147	1	6.08905	0	21.3687	0.321003	1	9.97207e-05	1.33502	0.0739415	0.5963	1	0.063449	67		0
1086	4	155	1.60944	1	5.04986	1	21.6228	0.419875	0	0.000125648	1.90176	-0.00826278	0.5052	1	0.07444	67		0
1086	2	86	1.09861	1	4.46591	1	22.5165	0.391569	0	0.000125983	2.7637	-0.0590859	0.5065	1	0.078061	67		1
1086	8	58	2.19722	1	4.07754	1	22.9258	0.637839	0	0	1.34242	-0.21851	0.5065	1	0.015273	67	1	1
1086	8	43.75	2.19722	1	3.80109	1	23.3101	0.513593	0	0	2.04649	0.00592624	0.5065	1	0.02829	67		1
1086	2	155	1.09861	1	5.04986	1	23.7276	0.696077	0	8.46652e-06	1.25619	-0.178107	0.5065	1	0.027491	67	0	1
1086	0		0	0		1	24.2077	0.781679	1	8.46652e-06	0.993079	-0.074023	0.5065	1	0.022469	67	0	1
1086	5	156.4	1.79176	1	5.05879	1	24.274	0.782565	0	8.46652e-06	1.00955	0.0758739	0.5065	1	0.019532	67	0	1
1087	0		0	0		0	20.5552	0.677093	0	0.000256093	1.84184	-0.014059	0.64508	1	0.043917	37
1087	0		0	0		0	20.6111	0.666851	0	0.000129957	1.65435	0.149897	0.64508	1	0.045936	37
1087	0		0	0		0	20.7962	0.482279	0	0.000127284	1.43576	0.060911	0.56531	1	0.040842	37		1
1087	0		0	0		0	20.8188	0.43594	0	0.000129052	1.26151	0.0708938	0.5653	1	0.044385	37		1
1087	0		0	0		0	20.9385	0.495315	0	0.000192952	1.21267	0.0882543	0.5653	1	0.020112	37	1	1
1087	0		0	0		0	20.9997	0.49976	0	0.000192952	1.08971	-0.111219	0.5653	1	0.032811	37		1
1087	3	943.333	1.38629	1	6.85048	1	21.0422	0.503189	0	0.000254698	1.08522	-0.0653005	0.4605	1	0.04089	37	0	1
1087	0		0	0		1	21.3302	0.551232	0	0.000252363	1.56159	0.276577	0.4223	1	0.050762	37	0	1
1087	0		0	0		1	21.0309	0.413141	0	0.000252362	1.18518	-0.0556851	0.4223	1	0.060201	37		1
1087	0		0	0		1	21.0867	0.448143	0	0.000252362	1.84523	0.142464	0.4223	1	0.033613	37		1
1087	2	349.5	1.09861	1	5.85936	1	21.1217	0.461773	0	8.43453e-05	1.99218	0.0059287	0.4202	1	0.032341	37		1
1087	0		0	0		1	21.177	0.447662	0	8.43453e-05	1.29817	0.0223584	0.4202	1	0.028511	37		1
1087	0		0	0		1	21.2492	0.380335	0	8.43453e-05	1.38493	0.0150432	0.4202	1	0.105781	37	0	1
1088	0		0	0		0	20.3103	0.362463	1	0	2.15855	0.0550158	0.22991	1	-0.018691	58	0	0
1088	2	294	1.09861	1	5.68698	0	20.2941	0.334981	1	0	1.64689	0.0589291	0.22991	1	0.008066	58	1	0
1088	0		0	0		0	20.2403	0.292365	1	0	1.61811	0.0537429	0.22991	1	0.010628	58	1	0
1088	0		0	0		0	20.2364	0.287207	1	0	1.33446	0.0332825	0.2299	0	0.002395	58	1	0
1088	0		0	0		0	20.2373	0.286053	1	2.08534e-05	1.23321	0.0328034	0.2299	0	0.000989	58	1	0
1088	4	362.25	1.60944	1	5.89509	0	20.2133	0.263795	1	2.08534e-05	1.16047	0.0582851	0.2299	0	0.004936	58	1	0
1088	8	23.875	2.19722	1	3.21386	1	20.044	0.405836	1	2.9508e-05	1.48442	0.0238702	0.2008	0	-0.273919	58	0	0
1088	0		0	0		1	20.0356	0.394812	1	2.94473e-05	2.91333	0.0568181	0.2008	0	0.003762	58	1	0
1088	5	188.8	1.79176	1	5.24597	1	19.9572	0.337881	1	0	1.89962	0.0488773	0.2008	0	0.007587	58	1	0
1088	2	47.5	1.09861	1	3.88156	1	20.0249	0.429536	1	0	5.16068	0.00234398	0.1519	0	-0.048336	58	0	0
1088	5	80.6	1.79176	1	4.40183	1	20.0829	0.447815	1	0	3.84756	0.0580526	0.1383	0	0.007911	58	1	0
1088	0		0	0		1	20.0615	0.430425	1	0	2.74164	0.0605212	0.1383	0	0.005458	58	1	0
1088	1	752	0.693147	1	6.62407	1	19.9676	0.428603	1	0	3.42313	0.0293789	0.1383	0	-0.054234	58	0	0
1090	0		0	0		0	21.0373	0.710367	1	0	1.91066	0.117875	0.42925	1	0.198782	83	0
1090	0		0	0		0	21.0977	0.713763	1	0	1.49733	-0.0428737	0.42925	1	0.031976	83
1090	0		0	0		0	21.1405	0.757557	1	0	1.33564	0.0266162	0.42925	1	-0.065064	83	0	1
1090	0		0	0		0	21.0723	0.736788	1	0	1.26875	-0.0486671	0.4796	1	0.004801	83	1
1090	1	1822	0.693147	1	7.50824	0	20.7466	1.17027	1	0	1.33249	0.02574	0.4796	1	-0.377717	83	0	1
1090	2	156.5	1.09861	1	5.05943	0	20.4604	1.46866	1	0	1.30479	0.0613621	0.4796	1	-0.210891	83	0	1
1090	0		0	0		1	20.1176	1.76362	1	0	1.58008	0.0020342	0.4796	1	0.00265	83	1	1
1090	0		0	0		1	19.6094	1.88951	1	0	4.41399	0.0585858	0.4796	1	-0.377717	83	0	1
1090	0		0	0		1	19.0327	1.88951	1	2.42979e-05	4.56154	0.0126977	0.2561	0	-0.377717	83	0
1090	4	367.75	1.60944	1	5.91012	1	18.8314	1.88951	1	2.42979e-05	7.13567	0.00172298	0.2561	0	0.210659	83	0
1090	5	73.3333	1.79176	1	4.30856	1	19.0567	0.650283	1	1.64007e-05	7.13567	0.213594	0.2188	0	0.210659	83	0
1090	0		0	0		1	19.1512	0.589127	1	1.22998e-05	7.01394	0.0430001	0.2188	0	0.079965	83	1
1090	0		0	0		1	19.0811	0.538522	1	1.22998e-05	7.13567	-0.0412026	0.2188	0	0.020743	83	1	0
1091	0		0	0		0	20.5543	0.740982	1	0.000346026	2.19342	0.276577	0.29006	1	0.053051	37		1
1091	0		0	0		0	21.0185	0.8496	0	0.000146694	1.41036	-0.151184	0.29006	1	0.037436	37		1
1091	1	1864	0.693147	1	7.53102	0	21.1489	0.844449	0	0.000146694	1.30474	0.125135	0.29006	1	0.040992	37	0	1
1091	0		0	0		0	21.3157	0.848363	0	5.17745e-05	1.13028	0.0521867	0.2901	1	0.022446	37		1
1091	0		0	0		0	19.9847	1.88951	0	5.17745e-05	2.47913	-0.21851	0.2901	0	-0.377717	37	0
1091	0		0	0		0	19.9057	1.88951	0	0	2.42599	-0.00102621	0.2901	0	-0.310903	37	0
1091	0		0	0		1	20.1002	1.88951	0	0	2.787	-0.00137352	0.2241	0	-0.018574	37	0	1
1091	0		0	0		1	20.1245	1.88951	0	0	3.36608	-9.52266e-05	0.2241	0	-0.032678	37	0	1
1091	0		0	0		1	20.2044	1.88951	0	0	3.10797	-3.98633e-05	0.2241	0	0.078596	37	0	1
1092	1	679	0.693147	1	6.52209	0	21.69	0.582851	1	0	1.43864	0.115066	0.50194	1	0.060799	15	0
1092	0		0	0		0	22.1195	0.652494	1	0	1.13794	0.103101	0.50194	1	0.057791	15	0
1092	1	640	0.693147	1	6.46303	0	22.1133	0.590202	1	0	1.05312	0.058067	0.50194	1	0.067768	15	0
1092	0		0	0		0	22.2398	0.505777	1	0	0.990073	0.00474037	0.4015	1	0.017121	15
1092	0		0	0		0	21.6971	0.28234	0	0	1.07592	-0.115809	0.4015	1	0.017797	15	1	1
1092	0		0	0		0	22.8999	0.703449	0	0	0.940119	-0.0562931	0.4015	1	0.006277	15
1092	0		0	0		1	23.2076	0.759757	0	0	1.13298	0.0695876	0.3123	1	0.02313	15		1
1092	0		0	0		1	23.3202	0.80142	0	0	1.32895	0.0324886	0.3123	1	-0.071526	15	0	0
1092	0		0	0		1	21.8447	0.536554	0	0	1.18218	0.03167	0.3132	1	-0.134185	15	0	1
1092	4	618.75	1.60944	1	6.42932	1	21.8605	0.441038	0	0	2.79838	0.276577	0.3132	1	0.139975	15	0	1
1092	0		0	0		1	22.1524	0.47908	0	0	1.53697	0.251534	0.3132	1	0.072766	67	0	1
1092	0		0	0		1	22.0745	0.40477	0	0	1.12352	-0.112552	0.3132	1	0.025419	67		1
1092	0		0	0		1	22.1742	0.430298	0	0	1.34948	-0.0390971	0.3132	1	0.020232	67	1	1
1093	0		0	0		0	21.017	0.465083	1	0	1.467	0.152459	0.23474	1	0.10831	42	0
1093	0		0	0		0	21.1659	0.37281	1	0	1.86831	0.247411	0.22966	1	0.146821	42	0	0
1093	1	776	0.693147	1	6.65544	0	21.4309	0.413715	1	0	1.40686	0.276577	0.22966	1	0.210659	42	0	0
1093	0		0	0		0	21.6679	0.374776	0	0	1.6012	0.146399	0.2297	1	0.183171	42	0	0
1093	0		0	0		0	22.0586	0.50711	1	2.97482e-05	1.28255	0.131037	0.2297	1	0.119268	42	0
1093	1	640.5	0.693147	1	6.46381	0	22.1656	0.598564	1	2.97482e-05	1.07162	0.133113	0.2297	1	0.001763	42	1	0
1093	3	142.667	1.38629	1	4.9675	1	22.2861	0.623879	0	3.67304e-05	1.0485	-0.0315785	0.2168	1	0.012146	42		0
1093	2	192.5	1.09861	1	5.26528	1	22.4376	0.663922	0	2.87427e-05	1.20622	0.036498	0.2168	1	0.017567	42		0
1093	9	44.6667	2.30259	1	3.82137	1	22.3299	0.611732	0	2.87427e-05	0.940119	0.0664871	0.2168	1	0.002975	42	1	0
1093	1	324	0.693147	1	5.78383	1	22.3179	0.582695	0	2.87427e-05	1.28021	0.0707088	0.1861	1	0.02436	42		0
1093	0		0	0		1	22.4194	0.653787	0	2.87427e-05	0.957894	0.0499354	0.1672	1	0.001656	42	1	0
1093	1	1132	0.693147	1	7.03262	1	22.4346	0.688802	0	2.15558e-05	1.04005	0.0191557	0.1672	1	-0.04245	42	0	0
1094	4	89	1.60944	1	4.49981	0	19.0328	0.263643	1	0	2.79104	-0.00203522	0.35481	1	0.010298	61	1	0
1094	5	67.2	1.79176	1	4.22244	0	18.9398	0.246205	1	0	2.49655	0.0775395	0.29839	1	0.015128	61	1	0
1094	3	135.667	1.38629	1	4.91754	0	19.1681	0.423694	1	0	2.01116	0.276577	0.29839	0	0.048668	61	1
1094	1	299	0.693147	1	5.70378	0	19.3823	0.502127	1	0	1.51294	-0.21851	0.2984	0	0.032695	61	1	1
1094	0		0	0		0	19.3565	0.515389	1	0	1.55293	0.0144275	0.2984	1	-0.026279	61	0	1
1094	0		0	0		0	19.1155	0.634538	0	0	1.45483	-0.0241053	0.2984	1	-0.25119	61	0	1
1094	1	1140	0.693147	1	7.03966	1	18.7509	1.88951	1	0	3.72975	-0.0127939	0.2984	1	-0.377717	61	0	0
1095	0		0	0		0	22.6163	0.602372	1	0.000464475	1.13981	0.0292776	0.2005	1	0.082783	31	0
1095	0		0	0		0	22.5044	0.501066	1	0.000464475	1.2879	0.267945	0.2005	1	0.102842	31	0
1095	3	0	1.38629	1	0	0	22.7693	0.552344	1	0.000464476	1.07921	-0.0391131	0.2005	1	0.072066	31	0
1095	2	242.5	1.09861	1	5.49512	0	23.019	0.398354	1	0.000376047	1.33761	0.0820062	0.1623	1	0.077711	31	0
1095	0		0	0		0	23.5502	0.510913	1	0.000309685	1.39657	0.0859557	0.1623	1	0.147687	31	0	1
1095	1	640	0.693147	1	6.46303	0	23.5666	0.397342	1	0.000309685	1.20318	0.276577	0.1623	1	0.16408	31	0
1095	1	380	0.693147	1	5.9428	1	23.8554	0.478015	1	0.000309685	1.96059	0.0565721	0.1623	1	0.128045	31	0
1095	7	72.4286	2.07944	1	4.29631	1	24.4219	0.565698	0	0.000309685	1.69176	-0.0268754	0.1654	1	0.082333	31	0	1
1095	0		0	0		1	24.2659	0.567842	0	0.000310586	0.940119	0.0974174	0.218	1	0.048765	31	0
1095	0		0	0		1	24.3438	0.576357	0	0.000310586	1.33728	0.0259563	0.2482	1	0.028928	31
1095	0		0	0		1	24.7147	0.645179	0	0.000310586	1.57297	0.0273948	0.25	1	0.052666	31	0
1095	0		0	0		1	24.8878	0.664184	0	0.000186712	1.07048	0.0350276	0.2554	1	0.05685	31	0
1095	1	1204	0.693147	1	7.09423	1	24.8663	0.648892	0	0	1.06301	0.0356062	0.5373	1	0.030645	31	0
1097	0		0	0		0	21.5861	0.450155	1	0.00174548	1.83083	0.0144143	0.29364	1	0.003972	83	1	1
1097	0		0	0		0	21.4164	0.458917	1	0.00174548	1.61746	0.0212874	0.29364	1	-0.073767	83	0	1
1097	0		0	0		0	21.5462	0.630707	1	0.00174548	1.54778	-0.094044	0.29364	1	-0.109812	83	0	1
1097	0		0	0		0	21.6331	0.650589	1	0.00174548	1.38008	-0.05853	0.2936	1	0.015987	83	1	1
1097	3	767.667	1.38629	1	6.64466	0	21.432	0.566793	1	0.00174548	1.14201	0.180011	0.2936	1	0.016501	83		1
1097	0		0	0		0	21.4902	0.554129	1	0.00174548	1.01408	0.120233	0.2936	1	0.004968	83	1
1097	1	633	0.693147	1	6.45205	1	21.5518	0.567207	1	0.00223422	1.1406	-0.0120617	0.1226	1	0.011782	83	1
1097	3	149.333	1.38629	1	5.01286	1	21.524	0.498439	1	0.00184269	2.16288	0.0276519	0.1317	1	0.031011	83		1
1097	5	72.8	1.79176	1	4.30136	1	21.5811	0.594995	1	0.00174682	1.25738	-0.102279	0.128	1	-0.05492	83	0	1
1097	14	22.4118	2.70805	1	3.15324	1	21.7642	0.641099	0	0.00178941	1.7718	0.0773108	0.198	1	0.017735	83		1
1097	3	104	1.38629	1	4.65396	1	21.5489	0.613091	0	0.0012914	1.60691	0.235287	0.198	1	0.04046	67	0	1
1097	2	56.6667	1.09861	1	4.05468	1	21.3589	0.477982	0	0.000425668	1.33211	-0.21851	0.198	1	0.0744	67	0	1
1097	1	286	0.693147	1	5.65948	1	21.777	0.593918	0	0.000425668	1.42068	-0.1111	0.198	1	0.067669	67	0	1
1117	1	1864	0.693147	1	7.53102	0	21.9612	0.598079	1	0.000508918	1.22341	0.0437046	0.628	1	0.040033	67	0	1
1117	0		0	0		0	22.1381	0.647935	1	0.000508918	1.12174	-0.0134978	0.628	1	0.032052	67	0	1
1117	0		0	0		0	22.2059	0.658847	1	0.000415434	1.05321	0.00349268	0.628	1	0.017931	67		1
1117	2	563.5	1.09861	1	6.33594	0	22.3197	0.683146	1	0.000415434	1.0159	0.0254875	0.628	1	0.014266	67		1
1117	0		0	0		0	22.2929	0.678512	1	0.00038844	0.98251	0.157581	0.348	1	0.003051	67	1	1
1117	0		0	0		0	21.8648	0.502436	0	0.00038844	1.0192	0.105945	0.348	1	0.040532	67		1
1117	4	303	1.60944	1	5.71703	1	22.1571	0.61768	0	0.000472261	1.18847	-0.0770739	0.2975	1	0.019088	67	1	1
1117	1	213	0.693147	1	5.36598	1	22.405	0.645092	0	0.000420006	1.37152	-0.0419933	0.2975	1	0.037869	67	0	1
1117	3	124.667	1.38629	1	4.83363	1	22.4368	0.686198	0	0.000420006	0.955843	-0.0574442	0.2975	1	0.001223	67	1	1
1117	0		0	0		1	22.5921	0.680323	1	0.000461766	1.50512	0.146151	0.2975	1	0.041254	67	0	1
1117	8	72.2	2.19722	1	4.2932	1	22.6387	0.648746	1	0.000156755	1.26053	-0.027151	0.2975	1	0.053318	67	0	1
1117	1	95	0.693147	1	4.56435	1	22.69	0.646232	0	0.000156755	1.10686	-0.0165666	0.2975	1	0.044643	67	0	1
1117	5	95.8571	1.79176	1	4.57324	1	22.7404	0.613915	0	0.000156755	1.25418	0.0483403	0.2975	1	0.054795	67	0	1
1126	1	502	0.693147	1	6.22059	0	20.9399	0.616141	1	0.000432082	1.36086	0.0529309	0.25659	1	0.015795	83	1
1126	0		0	0		0	20.6735	0.705181	1	0	1.39374	0.0765483	0.32843	1	-0.14163	83	0
1126	0		0	0		0	20.5334	0.634879	1	0	1.3719	0.276577	0.32843	1	0.038452	83
1126	3	443.667	1.38629	1	6.09732	0	20.5048	0.579788	1	0	1.19369	0.0478827	0.3284	1	0.044133	83
1126	4	5.25	1.60944	1	1.83258	0	21.0099	0.691317	0	0	1.15635	-0.117886	0.3284	1	0.037624	83		1
1126	2	228.333	1.09861	1	5.43518	0	21.1124	0.669629	0	0	1.0845	0.0544319	0.3284	1	0.065092	83	0	1
1126	7	52.1429	2.07944	1	3.97298	1	21.5007	0.73713	0	0	1.1171	-0.21851	0.2912	1	0.058573	83	0	1
1126	4	51.5714	1.60944	1	3.96217	1	22.1062	0.560218	0	0	1.30816	-0.0663548	0.2235	1	0.06794	83	0	1
1126	4	85	1.60944	1	4.45435	1	22.2842	0.633892	0	0	0.940119	-0.0700657	0.2235	1	0.004984	83	1	1
1126	1	96	0.693147	1	4.57471	1	22.5868	0.677765	0	0	1.09948	0.0830831	0.2235	1	0.014502	83		1
1126	4	148.75	1.60944	1	5.00897	1	22.7955	0.70257	0	0	1.03601	-0.0273783	0.2235	1	0.037209	67	0	1
1126	9	39	2.30259	1	3.68888	1	23.1289	0.693301	0	1.43936e-05	0.940119	-0.0575688	0.2235	1	0.045177	67	0	1
1126	6	68	1.94591	1	4.23411	1	23.3923	0.720261	0	1.43936e-05	1.06053	-0.0502124	0.2235	1	0.030188	67	0	1
1128	0		0	0		0	20.3617	0.529598	0	0.000468498	1.54974	0.102787	0.66236	1	0.039532	15	1	0
1128	0		0	0		0	20.4154	0.516163	0	0.000183581	1.71087	0.0391954	0.66236	1	0.037144	15	1
1128	0		0	0		0	20.4315	0.504975	0	0.000183581	1.40643	0.0530752	0.66236	1	0.001127	15	1
1128	1		0.693147	1		0	20.3762	0.402522	0	0	1.3016	0.042066	0.6624	1	0.04907	15		0
1128	0		0	0		0	20.324	0.3579	0	0	1.37798	0.104434	0.6624	1	0.053105	15	1	0
1128	0		0	0		0	20.3075	0.327173	0	0	1.19131	0.0328884	0.6624	1	0.046522	15	1	0
1128	5	199.8	1.79176	1	5.30231	1	20.3082	0.331581	1	0	1.22473	0.0710225	0.6067	1	0.019952	15	1	0
1128	0		0	0		1	20.3384	0.345222	0	0	1.64184	0.0354315	0.6067	1	0.017583	15	1
1128	3	280.333	1.38629	1	5.63954	1	20.1537	0.262577	0	0	1.34635	0.0548104	0.6067	1	0.078143	15		1
1128	1	132	0.693147	1	4.89035	1	20.5033	0.385411	0	0.0003794	4.07943	0.0589856	0.5914	1	0.047368	15	1
1128	0		0	0		1	21.2273	0.186933	0	0.000276356	2.54866	0.0343681	0.5427	1	0.024591	15	1	1
1128	0		0	0		1	21.3156	0.242557	0	0.000276356	1.67396	0.0153471	0.5426	1	0.027052	83	1	0
1128	0		0	0		1	21.3549	0.307152	0	0.000276356	1.31927	-0.0824984	0.5426	1	-0.043064	49	0	0
1129	0		0	0		0	20.9892	0.507113	1	0.000264457	1.72371	0.0459434	0.525	0	0.030742	67		1
1129	0		0	0		0	21.5045	0.483815	1	0	1.2578	-0.130044	0.48166	0	0.025865	67		1
1129	0		0	0		0	21.6449	0.551451	1	0	1.10275	-0.0500005	0.48166	0	0.018026	67		1
1129	0		0	0		0	21.9425	0.65242	1	0	1.01534	-0.135096	0.4817	0	0.014506	67		1
1129	1	1726	0.693147	1	7.45414	0	21.8555	0.587554	0	0	0.984888	0.192579	0.4817	0	0.029899	67	0	1
1129	3	209	1.38629	1	5.34711	0	22.0556	0.63326	0	0	0.95316	-0.166886	0.2817	0	0.020139	67		1
1129	5	33.6	1.79176	1	3.54385	1	22.7103	0.51173	0	5.32282e-06	1.42544	-0.21851	0.6107	0	0.034974	67	1	1
1129	2	139.5	1.09861	1	4.94521	1	22.7756	0.454089	0	5.32282e-06	2.13736	0.226271	0.6107	0	0.08357	67		1
1129	3	216.667	1.38629	1	5.38297	1	23.7101	0.563166	0	9.71862e-06	1.04541	-0.012817	0.7415	0	0.010539	67	1	1
1129	2	188.5	1.09861	1	5.24439	1	23.8474	0.602118	0	9.71862e-06	1.20198	-0.0675268	0.6043	0	0.017167	67	1	1
1129	7	44.2857	2.07944	1	3.81299	1	23.8299	0.626553	0	0.00295876	1.10667	-0.108571	0.7367	0	0.005347	67	1	1
1129	1	78	0.693147	1	4.36945	1	23.8776	0.638528	0	0.00225045	1.47574	-0.0572212	0.7367	0	0.010474	67	1	1
1129	2	233	1.09861	1	5.45532	1	24.1551	0.710283	0	0.00216268	1.50457	-0.055151	0.7367	0	0.025151	67		1
1130	1	229	0.693147	1	5.43808	0	21.3469	0.842001	1	0.000362332	2.16868	0.0562249	0.36157	1	-0.174656	12	0
1130	2	230	1.09861	1	5.44242	0	21.0338	0.939828	1	0.000362332	1.4924	0.198814	0.36157	1	-0.078335	12	0
1130	0		0	0		0	20.9481	0.938073	0	0	1.41433	0.0974959	0.36157	1	0.010615	12	1
1130	0		0	0		0	21.0434	0.936217	1	0	1.24014	0.167468	0.2636	0	0.006855	12	1
1130	0		0	0		0	20.8531	0.914882	1	0	1.21089	0.151325	0.2636	0	0.011427	12	1	0
1130	0		0	0		0	20.8161	0.894275	1	0	1.21167	0.0901109	0.2636	0	0.008187	12	1
1130	5	385.8	1.79176	1	5.95791	1	20.5892	1.1426	1	0	1.45677	0.0418764	0.2636	0	-0.106075	12	0	0
1130	1	63	0.693147	1	4.15888	1	20.8465	1.15771	1	0	2.24344	0.121546	0.2636	0	0.026527	12
1130	3	209.667	1.38629	1	5.35028	1	20.9513	1.10768	1	0	1.45116	0.128266	0.2636	0	0.033262	12
1130	4	36.25	1.60944	1	3.61765	1	20.5795	1.00044	1	0	3.17142	0.23689	0.2636	0	0.062568	12		0
1130	0		0	0		1	20.4883	1.03016	1	0	3.60456	0.0530903	0.2636	0	-0.031783	12	0	0
1130	5	157.333	1.79176	1	5.0647	1	20.9553	0.648379	1	0	3.08892	0.0237221	0.2636	0	0.210659	12	0
1130	2	109.5	1.09861	1	4.70502	1	20.9153	0.592418	1	0	2.71981	-0.0207717	0.2413	0	0.024975	12	1
1132	0		0	0		0	19.9486	0.559544	1	0	2.54549	-0.00560358	0.66525	1	0.000949	36	1	0
1132	0		0	0		0	19.9658	0.683133	0	0	1.88371	0.0586087	0.66525	1	0.030982	36	1	0
1132	0		0	0		0	19.6398	0.585805	1	0	2.02621	0.0933926	0.66525	1	0.005391	36	1	0
1132	2	406	1.09861	1	6.00881	0	19.4393	0.592952	1	1.32282e-06	1.73576	0.111534	0.6652	1	-0.120043	36	0	0
1132	0		0	0		0	20.0313	0.626804	0	0	1.36937	0.0356925	0.6151	1	0.012677	36	1	1
1132	0		0	0		0	20.2109	0.643976	0	9.35473e-05	1.3947	0.0336826	0.5304	1	0.040588	36		1
1132	0		0	0		1	20.2285	0.597285	0	9.35473e-05	1.37597	0.0568404	0.5304	1	0.046989	36
1132	1	1552	0.693147	1	7.34794	1	20.3032	0.674799	0	0.000438503	1.94753	-0.0366239	0.5315	1	0.007401	36	1
1132	2	241	1.09861	1	5.48894	1	20.2319	0.653792	0	0.000548129	1.5266	0.218492	0.5315	1	-0.002482	36	0
1132	0		0	0		1	20.2996	0.734349	0	0.000411097	2.02589	0.0210922	0.5045	1	-0.060383	36	0
1132	2	406	1.09861	1	6.00881	1	20.5611	0.672747	0	0.000411097	4.9052	0.0914699	0.4865	1	0.103106	36
1132	2	93	1.09861	1	4.54329	1	21.0734	0.698867	0	0.000308319	2.70457	-0.00659655	0.4865	1	0.110642	36	0	1
1132	1	369	0.693147	1	5.9135	1	21.3445	0.750595	1	0	2.99792	0.18382	0.4731	1	0.091728	36		1
1135	0		0	0		0	20.2239	0.43023	0	0.000476821	1.6276	0.0153617	0.68344	1	0.053578	37	1	0
1135	0		0	0		0	20.569	0.184597	0	0.000278376	1.48719	0.0922149	0.59851	1	0.028738	37	1
1135	0		0	0		0	20.7462	0.360586	0	0.000278376	1.22247	0.0465174	0.59851	1	-0.034062	37	0	1
1135	0		0	0		0	20.8772	0.395307	0	0.000139188	1.2019	0.000369025	0.5985	1	0.039804	37		0
1135	0		0	0		0	21.1352	0.501001	0	0	1.27897	0.0257051	0.5985	1	0.06186	37
1135	0		0	0		0	21.0093	0.407777	0	0	1.16283	0.0771712	0.5985	1	0.042583	37		0
1135	0		0	0		1	21.1619	0.440434	0	0	1.46333	0.14156	0.5262	1	0.06119	37
1135	0		0	0		1	22.266	0.513285	0	0	1.23789	0.0252365	0.4562	1	0.018248	37		1
1135	1	1569	0.693147	1	7.35883	1	22.3373	0.602524	0	0	0.975189	0.0444926	0.4562	1	-0.014147	37	0	0
1135	0		0	0		1	22.5914	0.675933	0	0	1.14439	0.0673368	0.4562	1	-0.047853	37	0	0
1135	2	290.5	1.09861	1	5.67504	1	22.7991	0.687553	0	0	1.41608	0.0445896	0.4562	1	0.017638	37		0
1135	0		0	0		1	22.8092	0.6375	0	0	1.08107	0.0661881	0.4562	1	0.031971	37	0	0
1135	11	79.3636	2.48491	1	4.38656	1	22.7778	0.608351	0	0	1.19044	0.104694	0.4562	1	0.017629	37		0
1182	3	46.5	1.38629	1	3.86073	0	20.9708	0.19345	1	0.000219636	1.62495	0.024835	0.36138	1	0.05664	31
1182	0		0	0		0	21.0554	0.244795	1	0.000224359	1.67476	0.102903	0.20243	0	0.028157	31	1
1182	0		0	0		0	20.9752	0.356263	1	0.000224359	1.32597	-0.0291911	0.20243	0	-0.137764	31	0
1182	0		0	0		0	21.0999	0.422107	1	0.000139339	1.22563	0.00344604	0.2024	0	0.009008	31	1
1182	0		0	0		0	20.9399	0.613731	1	0.000157895	1.42481	0.00762448	0.2024	0	0.00414	31	1
1182	0		0	0		0	20.9067	0.648528	1	0.000157895	1.19162	-0.0223507	0.2024	0	-0.048666	31	0
1182	6	361.333	1.94591	1	5.89256	1	20.8411	0.61824	1	0.000203297	1.4708	0.0722854	0.1701	0	0.006389	31	1
1182	4	114.25	1.60944	1	4.7471	1	20.9985	0.503713	1	0.000203298	1.97804	0.0621879	0.125	0	0.017843	31	1
1182	3	123.667	1.38629	1	4.82564	1	21.0566	0.550492	1	0.000203296	1.33016	0.0165479	0.1092	0	0.013774	31	1
1182	3	113	1.38629	1	4.7362	1	21.1172	0.518206	1	0.000203296	2.48905	0.0314934	0.1004	0	0.02491	31	1
1182	0		0	0		1	21.412	0.450407	1	0.000183981	2.13967	-0.0156629	0.0922	0	0.02425	31	1
1182	1	476	0.693147	1	6.16752	1	21.4949	0.46746	1	0.000183981	1.49188	-0.0263694	0.0922	0	0.027449	31	1
1182	0		0	0		1	21.5682	0.502397	1	0.000183981	1.59402	0.0254584	0.0922	0	0.002768	31	1
1193	1	547	0.693147	1	6.30628	0	20.8266	0.607166	0	0.00143413	1.58824	0.0363631	0.19029	1	0.032393	50
1193	0		0	0		0	20.8958	0.633398	0	0.00143413	1.57253	-0.0141012	0.19029	1	0.019432	50	1
1193	0		0	0		0	20.8144	0.65023	0	0.00143413	1.51385	0.00768358	0.19029	1	-0.032147	50	0
1193	0		0	0		0	20.7915	0.649585	0	0.00143413	1.28412	0.0224723	0.1903	1	-0.003906	50	0
1193	0		0	0		0	20.6587	0.81813	0	0.00078225	1.3801	0.0629151	0.1903	1	-0.113362	50	0
1193	0		0	0		0	20.4067	0.705693	0	0.00078225	0.965183	0.0783461	0.1903	1	0.033241	50	0
1193	2	1070.5	1.09861	1	6.97681	1	20.4229	0.78888	0	0.00105604	1.52838	0.0372421	0.137	0	-0.04916	50	0	1
1193	4	153.75	1.60944	1	5.04181	1	20.7579	0.808284	0	0.00105604	2.69448	-0.21851	0.137	0	0.049997	50		1
1193	3	68.3333	1.38629	1	4.23893	1	20.8421	0.868018	0	0.00105604	1.72683	-0.136832	0.137	0	-0.044265	50	0	1
1193	12	43	2.56495	1	3.78419	1	21.1556	1.2517	0	0	2.80435	-0.0983996	0.137	0	-0.138259	67	0	1
1193	8	32.25	2.19722	1	3.50405	1	21.4196	1.20186	0	0	2.42456	-0.0729742	0.137	1	-0.008023	67	0	1
1208	2	224.5	1.09861	1	5.41832	0	22.1363	0.45749	1	0.00014315	1.19694	-0.0122361	0.56666	1	0.002972	37	1	0
1208	0		0	0		0	21.9643	0.562002	1	7.15752e-05	1.2864	0.0833827	0.50586	1	-0.103086	37	0
1208	0		0	0		0	22.0871	0.515973	1	0	1.15035	0.0828803	0.3269	1	0.056503	37	0
1208	0		0	0		0	22.0741	0.507736	0	4.46191e-05	1.04851	0.019342	0.3269	1	0.035348	37
1208	0		0	0		0	21.9641	0.520537	0	4.46191e-05	0.949908	0.0550501	0.3269	1	-0.070551	37	0
1208	0		0	0		1	21.8719	0.518072	0	6.04588e-05	1.02093	0.0779067	0.3024	1	-0.048554	37	0	0
1208	7	289.143	2.07944	1	5.67037	1	21.2201	0.206745	0	4.53441e-05	2.1363	-0.0483786	0.3024	1	0.04011	37	1	1
1208	5	54.6	1.79176	1	4.01818	1	21.1803	0.159902	0	4.53441e-05	0.942861	0.0492552	0.3024	1	0.03513	68		1
1208	0		0	0		1	21.0304	0.186105	0	4.53441e-05	3.32268	0.0552432	0.3024	1	-0.229915	68	0
1208	0		0	0		1	21.106	0.199613	0	4.53441e-05	2.52962	0.0746753	0.3024	1	0.043339	68		1
1208	2	36.5	1.09861	1	3.62434	1	21.2776	0.211593	0	4.53441e-05	1.75727	-0.026419	0.3024	1	0.031747	69	1	1
1217	0		0	0		0	21.6592	0.412831	0	1.96012e-06	1.33627	0.079744	0.69258	1	0.001493	23	1	0
1217	0		0	0		0	21.6392	0.482108	0	1.96012e-06	1.20885	0.179478	0.69258	1	-0.02329	23	0	0
1217	1	834	0.693147	1	6.72743	0	21.7099	0.514617	0	1.96012e-06	1.14851	0.112538	0.6926	1	0.002177	23	1	0
1217	2	171.5	1.09861	1	5.1504	0	21.8281	0.51901	0	1.96012e-06	1.16407	0.166358	0.6926	1	0.046407	23		0
1217	0		0	0		0	22.147	0.599404	0	2.70496e-06	1.04615	0.101393	0.6026	1	0.05935	23	0	0
1217	1	664	0.693147	1	6.49979	1	22.223	0.596686	0	2.70496e-06	1.0556	0.0647065	0.6026	1	0.019933	23		0
1217	1	324	0.693147	1	5.78383	1	22.9182	0.368114	0	1.49437e-06	1.14675	0.0575259	0.3329	1	0.026738	23		0
1217	2	286.5	1.09861	1	5.66122	1	23.5424	0.640793	0	0	1.00294	0.0488449	0.5114	1	0.022958	23
1217	0		0	0		1	23.8168	0.702672	0	0	1.27538	0.0178247	0.5114	1	0.009402	23
1217	1	685	0.693147	1	6.53088	1	24.0018	0.750634	0	0	1.22589	0.0558229	0.5114	1	0.015551	23		0
1217	1	254	0.693147	1	5.54126	1	24.0744	0.735552	0	5.11784e-06	1.05528	0.112025	0.5114	1	0.029506	23	0	0
1217	0		0	0		1	24.2123	0.774421	0	5.11784e-06	1.02403	-0.0642221	0.5114	1	0.000609	23	1	0
1229	1	368.333	0.693147	1	5.9117	0	22.2447	0.743872	1	0.000596528	1.30317	-0.00623299	0.46667	1	0.030919	30	0	0
1229	0		0	0		0	22.2625	0.757734	1	0.000596528	1.1865	0.103074	0.46667	1	0.009405	30		0
1229	2	390.5	1.09861	1	5.96999	0	22.2562	0.748833	1	0.000200694	1.1341	0.0839704	0.46667	1	0.0124	30		0
1229	0		0	0		0	22.2949	0.746424	1	0.000200694	1.18855	0.0598155	0.4667	1	0.014128	30		0
1229	0		0	0		0	22.3221	0.732312	1	0.000200694	1.1242	0.0917068	0.4667	1	0.028782	30		0
1229	0		0	0		0	22.282	0.67793	0	0.000745778	1.14552	0.097484	0.3476	1	0.059709	30	0	0
1229	1	1320	0.693147	1	7.18614	1	22.6971	0.538094	0	0.00122836	1.6691	0.0151598	0.3163	1	0.158151	30	0
1229	4	85	1.60944	1	4.45435	1	22.7944	0.525661	0	0.00103183	3.47043	0.136979	0.3173	1	0.153099	30	0
1229	0		0	0		1	22.7927	0.498024	0	0.001443	1.36831	0.205782	0.3173	1	0.051193	30
1229	4	205.5	1.60944	1	5.3303	1	23.1783	0.594227	0	0.00137666	3.04444	0.0430672	0.3173	1	0.044642	30
1229	2	222	1.09861	1	5.40717	1	23.4023	0.6138	0	0.00135471	3.06206	0.133323	0.3173	1	0.065198	30
1229	1	365	0.693147	1	5.90263	1	23.3653	0.525585	0	0.00104621	1.73397	0.0763546	0.3173	1	0.077878	30	0	0
1229	3	84	1.38629	1	4.44265	1	23.3675	0.495988	0	0.000704761	1.82193	0.105663	0.3173	1	0.037944	30
2192	1	590	0.693147	1	6.38182	0	21.5327	0.474632	1	0.00516977	1.52853	0.100093	0.26658	1	0.048782	49	0	0
2192	1	90	0.693147	1	4.51086	0	21.724	0.560884	1	0.00516977	1.2504	0.0389716	0.26658	1	0.040484	49	0	0
2192	2	259	1.09861	1	5.56068	0	21.9153	0.591954	1	0.00516977	1.24174	0.042391	0.26658	1	0.051649	49	0	0
2192	0		0	0		0	21.9769	0.519436	0	0.00300596	1.14251	0.0496049	0.2288	1	0.028786	49		0
2192	1	388	0.693147	1	5.96358	0	22.1336	0.570279	0	0.00300596	0.952267	0.0334363	0.2288	1	0.007506	49	1	0
2192	0		0	0		0	22.2093	0.582472	0	0.00157454	0.97535	0.0759167	0.2288	1	0.021627	49		0
2192	2	268.333	1.09861	1	5.59595	1	22.1631	0.529593	0	0.0016055	1.47602	0.0820571	0.2288	1	0.02054	49	1	0
2192	2	200	1.09861	1	5.3033	1	22.3916	0.561746	0	0.00125571	2.13803	0.133119	0.2288	1	0.045906	49
2192	0		0	0		1	22.5405	0.446161	0	0.0210902	1.35835	0.045304	0.2152	1	0.020419	49	1
2192	0		0	0		1	22.6707	0.50535	0	0.0108707	1.6363	0.0736718	0.2152	1	0.02232	49
2192	6	99	1.94591	1	4.60517	1	22.9329	0.585435	0	0.00880575	1.90441	0.0727858	0.2152	1	0.030662	49
2192	5	63.4	1.79176	1	4.16511	1	22.9713	0.564772	0	0.0084645	1.465	-0.028817	0.2152	1	0.02761	49		0
2192	5	48.8	1.79176	1	3.90802	1	23.0857	0.593047	0	0.00271556	1.33246	0.0268077	0.2468	1	0.009888	69	1
2202	0		0	0		0	20.9581	0.0929135	1	0.000608373	2.44997	0.131711	0.525	1	0.076552	68
2202	0		0	0		0	20.9751	0.0783583	1	0.000158125	1.70444	0.051037	0.525	1	0.046746	68
2202	0		0	0		0	21.1082	0.146489	1	0.000158125	1.32612	-0.00829176	0.525	1	0.017967	68	1
2202	1	588.667	0.693147	1	6.37956	0	21.081	0.1192	0	0.000158125	1.29653	0.0293932	0.525	1	0.001115	68	1
2202	0		0	0		0	21.7233	0.477476	0	0.000158125	1.04664	0.0679808	0.525	1	0.014466	68	1	1
2202	0		0	0		0	21.7083	0.477468	0	0.000158125	0.965222	-0.0240138	0.525	1	0.010584	68	1	1
2202	0		0	0		1	21.6322	0.424918	0	0.000179923	1.23392	0.00837065	0.4595	1	0.024858	68		1
2202	1	1047	0.693147	1	6.95464	1	21.7475	0.347281	0	3.20006e-05	1.60379	0.0340889	0.4595	1	0.022828	68	1	1
2202	0		0	0		1	21.4409	0.332836	0	3.20006e-05	0.976706	0.0408857	0.4595	1	0.015574	68	1	1
2202	0		0	0		1	21.7345	0.383852	0	1.48227e-05	1.46314	0.121691	0.7496	1	0.073865	68		1
2202	2	555	1.09861	1	6.32077	1	22.0651	0.531336	0	1.48227e-05	1.2531	-0.199337	0.7496	1	0.046257	68		1
2202	0		0	0		1	22.2631	0.620521	0	1.48227e-05	1.11262	-0.0629313	0.7496	1	0.010625	68	1	1
2202	0		0	0		1	22.3323	0.679874	0	2.98163e-05	1.48454	0.0263835	0.7496	1	0.056602	69	0	1
2212	0		0	0		0	22.5671	0.691529	1	0.000826345	1.65852	-0.0111868	0.59245	0	0.059407	37	0	1
2212	0		0	0		0	22.9265	0.56238	1	0.00105376	1.37841	0.0361906	0.52853	0	0.066827	37	0	1
2212	0		0	0		0	23.2414	0.637813	1	0.00110785	1.08065	0.11436	0.52853	1	0.049698	37	0	1
2212	0		0	0		0	23.4812	0.66534	1	0.00110785	1.1723	0.0724172	0.5285	1	0.051703	37	0	1
2212	1		0.693147	1		0	23.7606	0.537692	0	0.000741445	1.24113	0.0788786	0.441	1	0.058076	37		1
2212	0		0	0		0	23.8042	0.513487	0	0.000926806	1.28917	0.00814105	0.3741	1	0.061679	37		1
2212	2	332	1.09861	1	5.80814	1	23.9782	0.566276	0	0.000926806	1.5147	-0.0599988	0.3741	1	0.036424	37		1
2212	14	23.3333	2.70805	1	3.19185	1	24.3913	0.670988	0	0.000910157	1.62534	0.0022564	0.3508	1	0.037052	37		1
2212	1	345	0.693147	1	5.84644	1	24.6525	0.701499	0	0.00102284	1.34923	0.0717162	0.3552	1	0.037588	37		1
2212	2	210	1.09861	1	5.35186	1	24.9478	0.737368	0	0.00332341	1.75293	0.0545675	0.3387	1	0.039444	37	0	1
2212	14	12.875	2.70805	1	2.63009	1	25.1011	0.703371	0	0.00211384	1.50267	0.0111929	0.3245	1	0.041312	37	0	1
2212	8	63.5	2.19722	1	4.16667	1	25.1011	0.750506	0	0.00241702	1.24541	-0.0171989	0.3076	1	0.021288	37		1
2212	0		0	0		1	25.1011	0.789304	0	0.00250637	1.08256	0.014426	0.3076	1	-0.024241	37	0	1
2222	1		0.693147	1		0	19.5395	0.518383	1	0.0004	2.67893	-0.0957726	0.50968	1	0.049601	46	1
2222	0		0	0		0	20.5692	0.61319	1	0.000409759	1.47936	-0.0469189	0.55478	1	0.020109	46	1	1
2222	0		0	0		0	20.6807	0.627528	1	0.000286831	1.271	0.00216739	0.55478	1	0.026468	46		1
2222	1	557	0.693147	1	6.32436	0	20.9074	0.684074	1	0.000286831	1.23019	-0.031579	0.5548	1	0.015728	46	1	1
2222	1	345	0.693147	1	5.84644	0	20.911	0.642657	1	0.000286831	1.09468	0.276577	0.6626	1	0.032946	46		1
2222	0		0	0		0	21.009	0.669167	0	0.000390089	1.11422	-0.00327138	0.5805	1	0.018523	46	1	1
2222	1	909	0.693147	1	6.81344	1	21.1063	0.649897	0	0.000111452	1.05736	0.0973938	0.5805	1	0.012642	46		1
2222	0		0	0		1	21.018	0.680719	0	0.000390089	2.11941	-0.178838	0.5805	1	-0.040304	46	0	1
2222	0		0	0		1	21.5153	0.796744	0	0	1.23893	-0.0167101	0.5805	1	0.014346	46		1
2222	1	862	0.693147	1	6.76041	1	21.5728	0.77056	0	0	2.72731	0.276577	0.5555	1	0.019929	46	1	1
2222	0		0	0		1	21.5692	0.723701	0	0	1.593	0.0489076	0.5441	1	0.036605	46		1
2222	0		0	0		1	21.8832	0.756321	0	0	1.24573	-0.00193261	0.5441	1	0.044885	46	0	1
2232	0		0	0		0	21.5244	0.455322	0	0.000554863	2.53865	-0.0274037	0.60466	1	0.074969	37		1
2232	0		0	0		0	21.5418	0.476183	0	0.00014744	1.88825	-0.0522496	0.60466	1	0.031212	37	1
2232	0		0	0		0	21.4416	0.432305	0	0.00014744	1.58865	-0.00799691	0.60466	1	0.02839	37	1
2232	0		0	0		0	21.4018	0.355007	0	0.000169251	1.51478	-0.038867	0.6047	1	0.05408	37
2232	4	0	1.60944	1	0	0	21.5168	0.29927	0	0.000167506	1.45174	0.00927395	0.6047	1	0.146545	37	0
2232	0		0	0		0	21.6141	0.285766	0	2.18107e-05	1.31631	-0.0110476	0.6047	1	0.138418	37	0
2232	1	770	0.693147	1	6.64769	1	21.5382	0.263458	0	2.87901e-05	1.19484	0.00382596	0.4782	1	0.026761	37
2232	0		0	0		1	21.915	0.467344	0	2.87901e-05	1.6095	0.0463727	0.4782	1	0.029815	37
2232	2	308	1.09861	1	5.73334	1	21.6598	0.539303	0	2.87901e-05	1.13207	0.0673352	0.4782	1	0.004635	37	1	1
2232	2	344.5	1.09861	1	5.84499	1	24.0355	0.700102	0	2.87901e-05	1.02285	0.0285643	0.4782	1	0.023586	37	0	1
2232	2	167.5	1.09861	1	5.12694	1	24.2175	0.674447	0	2.39348e-05	1.02979	-0.0429204	0.5392	1	0.02535	37	0
2232	0		0	0		1	24.2137	0.68834	0	2.39348e-05	0.951821	0.0194225	0.5392	1	0.014464	37	0	1
2232	1	769	0.693147	1	6.64639	1	24.3915	0.738523	0	2.39348e-05	0.940119	0.116448	0.5392	1	0.002436	37	1	1
2251	0		0	0		0	21.7473	0.469363	0	9.54234e-06	1.4097	0.139733	0.28493	1	0.033577	37
2251	1	1640	0.693147	1	7.40306	0	21.6052	0.338822	0	9.54234e-06	1.49626	0.181013	0.28111	1	0.050114	37
2251	0		0	0		0	21.9611	0.480441	0	9.54234e-06	1.40524	0.239016	0.2811	1	0.051796	37		1
2251	0		0	0		0	22.3293	0.584246	0	9.54234e-06	1.2639	0.117381	0.2137	1	0.055088	37		0
2251	1	1370	0.693147	1	7.2233	0	22.1747	0.522651	0	9.54234e-06	1.04781	0.178638	0.2137	1	0.009477	37	1	0
2251	0		0	0		1	22.0179	0.428767	0	9.54234e-06	1.11945	0.129842	0.2669	1	0.012838	37	1	0
2251	3	308	1.38629	1	5.73334	1	21.8728	0.397693	0	9.16055e-06	1.02078	0.157527	0.2339	1	0.006568	37	1	0
2251	0		0	0		1	20.3687	0.748636	0	6.86985e-06	6.29049	0.276577	0.2245	1	-0.377717	37	0	0
2251	0		0	0		1	19.8964	0.387955	0	5.15239e-06	7.13567	-0.0872723	0.2245	1	0.08091	37	1	0
2251	2	668.5	1.09861	1	6.50653	1	19.8706	0.453366	0	3.86429e-06	7.13567	-0.21851	0.2245	1	0.007428	37	1	0
2260	1	648	0.693147	1	6.47543	0	20.9878	0.261846	0	6.28019e-05	2.1485	0.0389649	0.66604	1	0.066676	69
2260	0		0	0		0	21.3376	0.418652	0	6.28019e-05	1.79959	0.0231202	0.68599	1	0.098983	69	0
2260	0		0	0		0	21.5698	0.43448	0	6.28019e-05	1.62448	0.0907625	0.68599	1	0.122274	69	0	0
2260	3	447	1.38629	1	6.10479	0	21.8195	0.393046	0	6.28017e-05	1.48558	0.0453213	0.686	1	0.078138	69
2260	0		0	0		0	22.0246	0.426652	0	6.24093e-05	1.43769	-0.0140118	0.6918	1	0.09196	69
2260	0		0	0		0	22.3793	0.438888	0	5.91313e-05	1.7688	0.105444	0.6554	1	0.091375	69		1
2260	3	358.333	1.38629	1	5.88425	1	22.6821	0.48491	0	0	2.29349	0.034052	0.559	1	0.094969	69
2260	2	158	1.09861	1	5.0689	1	23.2465	0.542387	0	0.0027088	3.33823	0.0586565	0.477	1	0.064479	69	1
2260	0		0	0		1	23.3585	0.504461	0	0.00256378	1.50564	0.0806895	0.4827	1	0.083826	69
2260	0		0	0		1	24.149	0.627589	0	0.00249958	1.58658	0.236018	0.5636	1	0.060638	69
2260	1	1133	0.693147	1	7.03351	1	24.6056	0.696934	0	0.00247618	1.19947	-0.110461	0.5636	1	0.068575	69	0
2260	3	116.333	1.38629	1	4.76502	1	24.8626	0.711698	0	0.00245365	1.14808	-0.0277423	0.5652	1	0.052361	69	0
2260	2	130.5	1.09861	1	4.87901	1	25.0137	0.699528	0	0.00235979	1.19128	0.0979199	0.5662	1	0.055572	74	0
2270	1	220	0.693147	1	5.39816	0	21.0376	0.424588	0	0	2.20018	-0.108154	0.27811	1	0.041277	37	1	1
2270	0		0	0		0	21.0223	0.409079	0	0	1.66454	0.020566	0.27811	1	0.029393	37	1
2270	1	731	0.693147	1	6.59578	0	20.9635	0.3732	0	0	1.37941	0.0917608	0.27811	1	0.000939	37	1
2270	1	466	0.693147	1	6.14633	0	20.9582	0.385022	1	0	1.18423	-0.069129	0.2986	1	0.003913	37	1
2270	2	131.5	1.09861	1	4.88658	0	20.9496	0.380564	1	0	1.15477	-0.00943084	0.327	1	0.003876	37	1
2270	0		0	0		1	20.7308	0.370422	0	0.0001756	1.12586	0.0234476	0.4914	1	0.002713	37	1
2270	0		0	0		1	20.6965	0.334518	0	0.0001317	2.00539	-0.000624035	0.4914	1	0.011824	37	1
2270	7	228	2.07944	1	5.43372	1	20.8429	0.386032	0	0.000110776	1.13445	0.117572	0.4914	1	0.031201	37		1
2270	0		0	0		1	20.9285	0.401516	0	8.608e-05	2.32821	0.0198733	0.4914	1	0.033029	37		1
2270	0		0	0		1	21.191	0.454388	0	9.8776e-05	2.13849	0.0420158	0.4914	1	0.039217	37
2270	0		0	0		1	21.3223	0.495641	0	9.8776e-05	1.43842	-0.0265586	0.4914	1	0.023029	37	1	0
2270	0		0	0		1	21.4122	0.509238	0	0.0006012	1.32348	0.0409053	0.4914	1	0.027426	36
2328	0		0	0		0	21.8363	0.351179	1	0.00018936	1.20663	-0.0272164	0.49085	0	0.03885	25	0	1
2328	2	679.5	1.09861	1	6.52283	0	21.9556	0.398365	1	9.01713e-05	1.0623	-0.0326086	0.49085	0	0.013375	25		1
2328	1	512	0.693147	1	6.24028	0	22.1437	0.569147	0	1.51788e-05	1.02332	-0.00687142	0.4908	0	0.01195	25		1
2328	8	40.625	2.19722	1	3.7287	0	22.0535	0.555009	0	1.20228e-05	0.979237	-0.0162192	0.4908	0	0.008607	25	1	1
2328	1	192	0.693147	1	5.26269	0	22.1061	0.797985	0	0.0015481	1.03508	0.00898733	0.4908	0	-0.184719	25	0	1
2328	0		0	0		1	21.9824	0.753361	0	0.00113118	1.13864	0.0153423	0.3438	0	0.008629	25	1	1
2328	4	196.2	1.60944	1	5.28422	1	21.8616	0.710526	0	0.000634937	1.97805	0.0162053	0.3438	0	0.014843	25	1	1
2328	3	114.333	1.38629	1	4.74783	1	21.7448	0.718892	0	0.000530384	1.30261	0.0739455	0.3254	0	0.006063	25	1
2328	4	56.5	1.60944	1	4.05178	1	21.8753	0.781156	0	0.000530384	3.21088	0.0652007	0.3254	0	0.000193	25	1
2328	2	163	1.09861	1	5.09987	1	22.1458	0.782385	0	0.000530384	2.65675	0.00987436	0.2766	0	0.013327	25	1	1
2328	0		0	0		1	22.2992	0.799178	0	0.000530384	1.66726	-0.0393634	0.2766	0	0.0128	25	1	1
2328	1	868	0.693147	1	6.76734	1	22.492	0.819736	0	0.000530384	1.46673	-0.013938	0.2766	0	0.017239	50		1
2398	0		0	0		0	21.9483	0.5514	1	0.000128205	1.42408	0.03007	0.7578	1	0.03701	55
2398	0		0	0		0	21.926	0.516397	1	9.57265e-05	1.44935	0.0611816	0.7578	1	0.133277	55	0
2398	0		0	0		0	21.9572	0.377334	1	9.57265e-05	1.40446	0.0727871	0.7578	1	0.18704	55	0
2398	0		0	0		0	22.0952	0.259593	1	9.57265e-05	1.59757	0.0507099	0.7578	1	0.210659	55	0
2398	0		0	0		0	22.1269	0.0867827	1	7.51807e-05	1.73343	0.0494354	0.739	1	0.182288	55
2398	0		0	0		0	22.11	0.0736528	1	7.51807e-05	1.55979	0.0691007	0.739	1	0.191003	55
2398	0		0	0		1	22.1456	0.063385	1	9.39759e-05	1.59234	0.0610541	0.6737	1	0.188389	55	0
2398	2	313	1.09861	1	5.74939	1	22.2432	0.0806655	0	9.39759e-05	1.12292	0.0555715	0.6737	1	0.138129	55	0	1
2398	0		0	0		1	22.305	0.0794906	0	4.95984e-05	1.39373	0.0425204	0.6737	1	0.106278	55	0	1
2398	1	676	0.693147	1	6.51767	1	22.3277	0.0786573	0	4.95984e-05	1.19985	0.0445464	0.6737	1	0.093871	55	0	1
2398	0		0	0		1	22.4123	0.0770735	0	4.95984e-05	1.46503	0.0239007	0.6737	1	0.086654	55	0	1
2398	0		0	0		1	22.3896	0.0749291	0	0	1.56111	0.0186657	0.6737	1	0.083906	52	0	1
2408	0		0	0		0	21.6878	0.240763	1	0.000356598	1.98146	0.0818887	0.63992	1	0.121484	55	0	0
2408	0		0	0		0	21.6824	0.165517	1	6.8335e-05	1.75565	0.136261	0.63992	1	0.129619	55	0	0
2408	1	1031	0.693147	1	6.93925	0	21.7207	0.0826868	1	8.83394e-05	1.546	0.134261	0.63992	1	0.119175	55	0
2408	0		0	0		0	21.8978	0.128453	1	5.59323e-05	1.51188	0.111838	0.6399	1	0.093852	55
2408	0		0	0		0	21.9145	0.114141	1	1.99244e-05	1.42486	0.12263	0.6399	1	0.079696	55		0
2408	0		0	0		0	21.9711	0.103925	0	6.5937e-05	1.26217	0.139845	0.5463	1	0.105736	55		0
2408	3	468.333	1.38629	1	6.15131	1	22.0207	0.0931345	0	0.000106769	1.73043	0.14936	0.5463	1	0.113138	55		0
2408	0		0	0		1	22.1048	0.0932809	0	4.08326e-05	2.67519	0.131564	0.5463	1	0.121857	55		0
2408	0		0	0		1	22.4154	0.139359	0	3.47796e-05	1.30483	0.126282	0.6136	1	0.046679	55	1	0
2408	0		0	0		1	22.4795	0.103256	0	3.47796e-05	1.50052	0.100145	0.6136	1	0.100665	55	0	0
2408	1	1731	0.693147	1	7.45703	1	22.6006	0.104214	0	3.47796e-05	1.20645	0.139592	0.6136	1	0.11067	55	0	0
2408	0		0	0		1	22.9386	0.251293	0	3.47796e-05	1.01425	0.0818508	0.6136	1	0.072818	55	0	0
2408	0		0	0		1	23.0653	0.293495	0	3.47794e-05	0.940119	0.0803405	0.6136	1	0.056383	54	0
2417	0		0	0		0	21.8244	0.669283	1	0.000933622	1.37651	-0.0457137	0.50695	1	0.032904	45		1
2417	0		0	0		0	21.8584	0.665752	1	0.000933622	1.2021	0.115678	0.50695	1	0.030336	45		1
2417	1	1216	0.693147	1	7.10414	0	21.733	0.60832	1	0.0011411	1.15928	0.0543768	0.50695	1	0.025221	45		1
2417	1	256	0.693147	1	5.54908	0	21.6438	0.545737	1	0.0010232	1.09616	0.131119	0.5069	1	0.02163	45		1
2417	0		0	0		0	21.7213	0.571556	1	0.000905306	1.02036	-0.162199	0.5069	1	0.015919	45		1
2417	2	388.5	1.09861	1	5.96486	0	21.8482	0.60164	1	0.000316912	0.96841	0.164561	0.5069	1	0.022278	45		1
2417	2	218.5	1.09861	1	5.39135	1	22.1002	0.543272	0	0.000448426	1.16108	-0.11329	0.4085	1	0.028241	45		1
2417	0		0	0		1	22.6348	0.532721	0	0.000323167	1.2375	0.0145671	0.3635	1	0.025621	45		1
2417	1	482	0.693147	1	6.18002	1	22.4081	0.613565	0	0.000287201	0.940119	-0.174371	0.3635	1	-0.02129	45	0	1
2417	1	536	0.693147	1	6.286	1	22.4965	0.552343	0	0.000295675	1.45716	-0.00148413	0.3635	1	0.009799	45	1	1
2417	1	350	0.693147	1	5.86079	1	23.0417	0.539683	0	1.12978e-05	1.06987	-0.0125087	0.3635	1	0.010902	45		1
2417	0		0	0		1	22.7382	0.590704	1	1.12978e-05	1.00775	0.0192811	0.3635	1	0.027095	45	0	1
2417	2	414.5	1.09861	1	6.02948	1	22.8725	0.624482	0	1.1298e-05	1.06891	0.0758563	0.3635	1	0.02916	46	0	1
2464	0		0	0		0	20.9811	0.224336	1	0	1.68563	0.0756052	0.44327	1	0.068415	49		1
2464	1	339	0.693147	1	5.82895	0	20.9968	0.20012	1	0	1.5705	0.0951582	0.44327	1	0.08685	49		1
2464	0		0	0		0	21.0711	0.148348	1	0	1.4557	0.0167806	0.4433	1	0.098594	49		1
2464	0		0	0		0	21.1323	0.142328	1	0	1.284	0.032426	0.4433	1	0.100599	49		1
2464	1	810	0.693147	1	6.69827	0	21.1302	0.141975	0	0	1.16824	0.00990606	0.4433	1	0.046636	49		1
2464	0		0	0		1	21.2252	0.15856	0	0	1.15304	0.0129966	0.3611	1	0.080827	49	0	1
2464	2	242	1.09861	1	5.49306	1	21.2916	0.132568	0	0	1.91762	0.0240565	0.3611	1	0.13216	49	0	1
2464	7	50.8571	2.07944	1	3.94849	1	21.2426	0.0504604	0	0	1.11142	0.0574221	0.3875	1	0.077164	49		1
2464	0		0	0		1	21.3312	0.102706	0	0	2.29559	0.0127893	0.5761	1	0.061164	49		1
2464	0		0	0		1	21.3513	0.0793029	0	0	1.90852	-0.0154782	0.5761	1	0.046543	49		1
2464	0		0	0		1	21.4113	0.0887114	0	0	1.19147	-0.0211741	0.5761	1	0.047325	49		1
2464	2	718.5	1.09861	1	6.57856	1	21.4114	0.0931204	0	0	1.10829	0.0120488	0.5761	1	0.010561	49	1	1
2491	2	0	1.09861	1	0	0	20.8134	0.245365	1	0	2.10194	0.0529142	0.68378	1	0.046842	54	1
2491	1	161	0.693147	1	5.0876	0	20.7999	0.188921	1	0	1.62035	0.0580194	0.68378	1	0.056741	54
2491	0		0	0		0	21.0508	0.33386	1	0	1.31863	0.0365074	0.68378	1	0.045209	54		0
2491	0		0	0		0	21.1936	0.27825	0	0	1.25158	0.035944	0.5713	1	0.051569	54		0
2491	0		0	0		0	21.3136	0.333052	0	0	1.25966	0.0570678	0.5713	1	0.047524	54		0
2491	0		0	0		0	21.4063	0.359594	0	0	1.158	0.0266991	0.5713	1	0.046449	54		0
2491	0		0	0		1	21.449	0.36697	0	0	1.18216	0.0474131	0.4665	1	0.034855	54		0
2491	1	1864	0.693147	1	7.53102	1	21.5524	0.402758	0	0	1.9514	0.0820957	0.4665	1	0.037518	54		0
2491	0		0	0		1	21.5603	0.378659	0	0	1.06951	0.0607444	0.4665	1	0.040944	54		0
2491	0		0	0		1	21.6412	0.391922	0	0	1.52694	0.05616	0.4665	1	0.045251	54		0
2491	0		0	0		1	21.6461	0.356164	0	0	1.88266	0.11931	0.4665	1	0.049693	54		0
2491	0		0	0		1	21.7206	0.3603	0	0	1.73385	0.0733519	0.4665	1	0.052258	54		0
2491	0		0	0		1	21.9849	0.435512	0	0	1.55259	0.0579936	0.4665	1	0.041085	54		0
2	2	113.5	1.09861	1	4.74057	0	24.1487	0.686053	1	0.0956754	0.996091	-0.0427584	0.2522	1	0.003906	37	1	1
2	11	10	2.48491	1	2.3979	0	24.1258	0.742927	1	0.0978305	0.978617	-0.0678204	0.2522	1	-0.057033	37	0	1
2	0		0	0		1	23.8125	0.796919	1	0.0619343	1.03597	0.0516721	0.1284	1	-0.169445	37	0	1
2	3	326.333	1.38629	1	5.79098	1	23.7515	0.726481	1	0.0402386	1.40348	-0.0137225	0.1274	1	0.015898	37		1
2	1	23	0.693147	1	3.17805	1	23.8671	0.732179	0	0.04009	1.02366	0.0217448	0.127	1	0.018994	37		1
2	0		0	0		1	24.1322	0.721231	0	0.0564151	1.18669	0.0244	0.1119	1	0.02327	37	0	1
2	8	127.875	2.19722	1	4.85884	1	24.7025	0.661685	0	0.0560513	0.956049	0.0148762	0.098	1	0.008834	37		1
2	11	37.5455	2.48491	1	3.65184	1	25.0275	0.739467	0	0.0553082	0.9533	0.022513	0.098	1	0.022577	37	0
2	7	26.7143	2.07944	1	3.32195	1	25.1011	0.74628	0	0.0592991	0.980421	0.0491004	0.098	1	0.01596	37	0
7	0		0	0		0	20.4577	0.116321	1	0	2.9495	-0.0231257	0.31167	1	0.055686	67	1
7	1		0.693147	1		0	20.3639	0.0480576	1	0	1.87228	-0.0687118	0.31167	1	0.003777	67	1
7	4	71.2	1.60944	1	4.27944	0	20.3041	0.0480576	1	0	1.73407	-0.0561545	0.21167	1	-0.086525	67	0	1
7	1	177	0.693147	1	5.18178	0	20.2265	0.0742919	1	0	1.56556	0.274715	0.2117	1	-0.150939	67	0	1
7	0		0	0		0	20.2574	0.0822469	1	0	1.21327	-0.11001	0.299	1	0.017472	67	1	1
7	4	106.6	1.60944	1	4.67842	0	20.1951	0.182658	1	0	1.10093	-0.0487091	0.299	1	-0.160614	67	0	1
7	1	364	0.693147	1	5.8999	1	20.8076	0.496151	1	0	2.13207	0.0245126	0.4722	0	0.105948	67	0	1
7	6	60.3333	1.94591	1	4.11632	1	20.9212	0.480059	1	0	1.12351	0.0388087	0.4801	0	0.070177	67	0	1
7	4	12.5	1.60944	1	2.60269	1	20.8312	0.347549	1	0	1.85231	-0.0737615	0.4848	0	0.090027	67	0	1
7	3	211.667	1.38629	1	5.35973	1	20.7542	0.285637	0	0	1.89713	-0.122632	0.4848	0	0.009673	67	1	1
7	0		0	0		1	21.1221	0.528672	0	0	1.24624	0.0582388	0.4848	0	0.005288	67	1	1
7	0		0	0		1	21.2273	0.574363	0	0	1.52163	-0.000312105	0.4848	0	0.001408	67	1	1
8	0		0	0		0	20.7123	0.23842	1	0	2.34554	0.0810167	0.60815	1	0.063551	76		1
8	0		0	0		0	20.8114	0.274825	1	0	1.81089	-0.0439898	0.60815	1	0.080825	76		1
8	0		0	0		0	20.7096	0.181809	1	0	1.99771	0.0616849	0.60815	1	0.048551	76	1	1
8	3	40	1.38629	1	3.71357	0	20.8315	0.239428	1	0	1.2202	0.0258502	0.6081	1	0.036237	76		1
8	2	201	1.09861	1	5.30827	0	21.7737	0.597171	1	0	1.01979	-0.0738905	0.6081	1	0.01787	76
8	0		0	0		0	21.8488	0.622527	0	0	0.987725	0.0452768	0.6081	1	0.015371	76
8	0		0	0		1	21.5072	0.589225	0	0	1.03829	0.0583791	0.4978	1	0.021963	76		0
8	0		0	0		1	20.7723	0.15343	0	0	2.42321	0.169404	0.4978	1	0.038481	76	1	1
8	0		0	0		1	20.8678	0.224753	0	0	1.08229	0.0239513	0.4978	1	0.037856	76		1
8	1	566	0.693147	1	6.34036	1	20.8358	0.197865	0	0	2.20198	0.0077259	0.4978	1	0.025984	76	1	1
8	0		0	0		1	20.8078	0.190006	0	0	3.28812	-0.120088	0.4809	1	0.00712	50	1	1
8	3	255.667	1.38629	1	5.54778	1	20.8932	0.272902	0	0	2.27933	0.131296	0.4809	1	-0.00916	50	0	1
8	0		0	0		1	21.2336	0.45525	0	0	1.60706	0.276577	0.5009	1	0.026474	49	1	1
9	0		0	0		0	20.2688	0.161132	1	0	2.17	0.0407659	0.18881	1	0.041383	25	1	1
9	0		0	0		0	20.38	0.244304	1	0	1.69494	0.033218	0.18881	1	0.034909	25
9	0		0	0		0	20.3441	0.180515	1	0	1.48075	0.0153057	0.18881	1	0.03773	25		0
9	2	18	1.09861	1	2.94444	0	20.418	0.21838	1	0	1.69745	-0.0155482	0.1888	1	0.024589	25	1	0
9	3	140.667	1.38629	1	4.95348	0	20.6134	0.340271	1	0	1.23682	-0.0130781	0.1888	1	0.011211	25	1	0
9	1	455	0.693147	1	6.12249	0	20.8119	0.451264	1	2.30761e-05	1.0626	0.0319193	0.1888	1	0.008489	25	1
9	0		0	0		1	20.7868	0.417703	1	3.11527e-05	1.11447	0.0340361	0.1475	1	0.020784	25
9	1	722	0.693147	1	6.58341	1	20.8082	0.413116	0	0	1.62548	0.0507611	0.1475	1	0.00541	25	1	0
9	2	94.5	1.09861	1	4.55913	1	20.8765	0.438817	0	0	1.1299	0.0427457	0.1475	1	0.013039	25	1	0
9	4	67.75	1.60944	1	4.23048	1	20.9101	0.436987	0	0	1.87515	0.0268817	0.1475	1	0.019666	25	1	0
9	1	355	0.693147	1	5.87493	1	20.9669	0.40916	0	0	2.28773	0.0431385	0.1475	1	0.031726	25		0
9	2	113	1.09861	1	4.7362	1	20.9996	0.419497	0	0	1.54629	0.0417708	0.1475	0	0.007528	25	1	0
9	9	66.4444	2.30259	1	4.2113	1	21.0952	0.465688	0	0	1.55739	0.0314725	0.1475	0	0.012473	25	1	0
10	0		0	0		0	21.2961	0.258339	1	0	1.58517	0.0421881	0.7234	1	0.054908	24		0
10	1		0.693147	1		0	21.3876	0.288543	1	0	1.30293	0.148847	0.7234	1	0.028304	24		0
10	0		0	0		0	21.3303	0.230126	1	0	1.20152	0.027036	0.7234	1	0.032806	24		0
10	1	601	0.693147	1	6.40026	0	21.3571	0.206898	1	0	1.22343	0.108596	0.7234	1	0.044861	24		0
10	0		0	0		0	21.523	0.337143	0	0	1.07375	0.118034	0.7234	1	0.001392	24	1	0
10	0		0	0		0	21.5965	0.305274	0	0	1.09069	0.131514	0.7234	1	0.099772	24	0	0
10	0		0	0		1	21.7115	0.340483	0	0	1.04154	0.0806565	0.6349	1	0.052511	24	0	0
10	0		0	0		1	21.7459	0.349825	0	0	1.79527	0.0953078	0.6349	1	0.049787	24		0
10	0		0	0		1	21.8071	0.352525	0	0	1.12112	0.11103	0.6349	1	0.049711	24		0
10	0		0	0		1	21.8916	0.396789	0	6.38298e-07	1.70599	0.111347	0.6349	1	0.022693	24		0
10	0		0	0		1	21.9405	0.495575	0	0	1.46676	-0.00413127	0.6349	1	-0.064762	24	0	0
10	0		0	0		1	21.8579	0.523089	0	0	1.17141	0.0517279	0.6349	1	-0.071629	24	0	0
10	4	627.25	1.60944	1	6.44294	1	21.8722	0.536233	0	0	1.12916	0.119035	0.6349	1	0.000493	24	1	0
11	1		0.693147	1		0	20.2789	0.269259	1	0.000558549	2.02029	0.00327633	0.29854	1	0.034651	27	1	1
11	2	261	1.09861	1	5.56834	0	20.3247	0.281018	1	0.000359067	1.58872	0.0296653	0.29854	1	0.021279	27	1
11	1	182	0.693147	1	5.20949	0	20.4441	0.324125	1	0	1.32281	0.0360745	0.29854	1	0.037568	27
11	1	465	0.693147	1	6.14419	0	20.8656	0.49416	1	0	1.09705	0.0301806	0.2985	1	0.016344	27
11	0		0	0		0	20.9057	0.844552	1	0	1.0476	-0.0696555	0.2985	0	-0.267326	27	0
11	2	427	1.09861	1	6.05912	0	20.4488	1.69068	1	0	1.40024	0.0170672	0.2985	0	-0.377717	27	0
11	8	60.25	2.19722	1	4.11496	1	21.9422	0.74873	1	0	1.18244	0.201368	0.543	1	0.051362	80		0
12	10	38.9	2.3979	1	3.68638	1	22.8671	0.560398	1	0	3.56685	0.0539038	0.41861	1	0.156008	33	0	1
12	1	220	0.693147	1	5.39816	1	23.8601	0.771943	1	0.000393065	1.30167	0.0135741	0.4186	1	0.0692	33	0	1
12	4	66	1.60944	1	4.20469	1	24.8663	0.563865	1	0.000267947	1.62394	0.00865427	0.1677	1	0.07283	33	0	1
12	2	238	1.09861	1	5.47646	1	24.9941	0.502181	1	0.000262051	1.2687	0.0292426	0.1853	1	0.114182	33	0	1
12	14	6.91304	2.70805	1	2.06851	1	25.1011	0.53707	1	0.000256716	1.27254	0.0332712	0.1853	1	0.084619	33	0	1
13	0		0	0		0	21.3573	0.370069	1	0	1.53901	0.000313358	0.74295	1	0.054104	15
13	0		0	0		0	21.4448	0.393123	1	0	1.27742	0.0183424	0.74295	1	0.041637	15
13	1	1074	0.693147	1	6.98008	0	21.4617	0.385052	1	0	1.14587	0.0430242	0.74295	1	0.042654	15		0
13	1	186	0.693147	1	5.23111	0	21.6589	0.425818	1	0	1.07734	0.0170541	0.6911	1	0.029608	15		0
13	0		0	0		0	21.8472	0.520288	1	0	1.01425	0.0179875	0.6911	1	0.012659	15
13	0		0	0		1	22.4667	0.575353	0	0	1.00162	-0.0211956	0.4806	1	0.002047	15	1	0
14	1		0.693147	1		0	20.6104	0.357237	1	0	2.43696	-0.149116	0.53432	1	0.028997	23	1	1
14	0		0	0		0	21.1328	0.608822	1	0	1.41182	0.0236423	0.53432	1	0.015156	23	1	1
14	2	509	1.09861	1	6.23441	0	21.1868	0.623312	1	0	1.18293	0.00376396	0.53432	0	-0.008055	23	0	1
14	0		0	0		0	21.1037	0.614799	1	0	1.15216	-0.129085	0.5343	0	-0.004686	23	0	1
14	2	382	1.09861	1	5.94803	0	21.0721	0.567277	1	0	1.07457	0.138102	0.5343	0	-0.003956	23	0	1
14	1	327	0.693147	1	5.79301	0	21.0597	0.549307	1	0	1.02287	0.0523685	0.5343	0	0.007141	23	1
14	0		0	0		1	20.9769	0.582811	1	0	1.08305	0.126813	0.4478	0	0.006079	23	1
14	3	262	1.38629	1	5.57215	1	20.9801	0.531397	1	0	2.02727	0.164592	0.4478	0	0.045667	23
14	2	78	1.09861	1	4.36945	1	21.3465	0.456378	0	0	1.24098	0.0485625	0.3807	0	0.080464	23	0
14	6	72.1667	1.94591	1	4.29274	1	21.5571	0.493682	0	0	2.45519	-0.0558506	0.3805	0	0.065441	23
14	12	28.75	2.56495	1	3.39283	1	21.9003	0.467699	0	0	2.7128	0.0111135	0.3332	0	0.200271	23	0	1
14	5	39	1.79176	1	3.68888	1	21.8792	0.362134	0	0	1.59185	0.0124856	0.3138	0	0.104777	23	0	1
14	0		0	0		1	21.8175	0.302494	0	0	1.33822	0.0271989	0.3057	0	0.033897	49		1
1085	0		0	0		0	21.3699	0.32677	1	0	1.3495	0.131552	0.6261	1	0.055178	15		0
1085	0		0	0		0	21.6777	0.485188	1	0	1.18606	0.0708099	0.62608	1	0.031961	15		0
1085	0		0	0		0	21.8558	0.543128	1	0	1.09984	0.0477796	0.6244	1	0.026403	15		0
1085	0		0	0		0	21.9045	0.58906	0	0	1.03655	0.0465075	0.6244	1	-0.014279	15	0	0
1085	0		0	0		0	21.9756	0.607371	0	0	0.982485	0.0455326	0.6244	1	0.008461	15	1	0
1085	2	0	1.09861	1	0	1	21.9248	0.310232	0	0	1.3296	0.115079	0.4077	1	0.056211	15		0
1085	4	116.6	1.60944	1	4.76729	1	21.8691	0.275575	0	0	3.68535	-0.0475226	0.3669	1	0.04646	15	1
1085	1	403	0.693147	1	6.00141	1	22.0618	0.353383	0	0	1.32221	-0.0797705	0.3669	1	0.043756	15		1
1085	1	296	0.693147	1	5.69373	1	22.0777	0.359717	0	0	2.56072	0.0514714	0.3669	1	0.023398	15	1	1
1085	1	389	0.693147	1	5.96615	1	22.043	0.319968	0	0	1.98008	-0.00481214	0.3669	1	0.01913	83	1	1
1085	0		0	0		1	21.971	0.265155	0	0	1.26211	0.0849705	0.3669	1	0.030952	83		1
1085	2	352	1.09861	1	5.86647	1	21.9994	0.247966	0	0	1.29864	0.136162	0.3669	1	0.044544	42		1
1089	0		0	0		1	23.8333	0.580443	1	0.016518	1.53643	0.102709	0.2423	1	0.124788	34	0
1089	0		0	0		1	24.3128	0.567584	1	0.0165177	1.35418	0.0673501	0.2423	1	0.108993	34	0
1089	0		0	0		1	24.6776	0.551952	1	0.0165177	1.50804	0.166846	0.2415	1	0.153358	34	0
1089	1	1286	0.693147	1	7.16007	1	24.843	0.530377	1	0.0171899	1.15892	0.0967215	0.2416	1	0.10269	34	0
1089	0		0	0		1	24.9178	0.526552	1	0.0171899	1.12011	0.0415584	0.243	1	0.048767	34	0
1098	0		0	0		0	21.4551	0.309568	1	0.000326704	2.54068	0.0292634	0.45639	1	0.100065	36	0
1098	0		0	0		0	21.6712	0.4224	1	0.000250558	1.53714	0.0396094	0.45639	1	0.066323	36	0
1098	0		0	0		0	21.7333	0.410563	1	0.000250558	1.24012	0.0378558	0.45639	1	0.057647	36	0
1098	0		0	0		0	21.8526	0.399245	1	0.000335153	1.33665	0.0462612	0.4564	1	0.064888	36	0
1098	0		0	0		0	22.0241	0.464447	1	0.000335153	1.18267	0.0550457	0.4564	1	0.048054	36		1
1098	0		0	0		0	22.1064	0.483561	1	0.000442401	0.940119	0.0319444	0.302	1	0.040354	36	0	1
1098	1		0.693147	1		1	22.25	0.521084	0	0.000447601	1.19688	0.0260838	0.302	1	0.038851	36
1098	1	601	0.693147	1	6.40026	1	22.2793	0.50229	0	0.000228952	1.38453	0.0581964	0.299	1	0.021695	36	1
1098	0		0	0		1	22.2504	0.449573	0	0.000228952	1.92308	0.0428423	0.299	1	0.050058	36
1098	2	359	1.09861	1	5.8861	1	22.4733	0.520769	0	0.000108837	2.19242	0.0297669	0.299	1	0.042959	36
1098	1	544	0.693147	1	6.30079	1	22.6794	0.580492	0	0.000108837	1.43151	0.0668262	0.1938	1	0.043015	36
1098	5	32.3636	1.79176	1	3.50747	1	22.6585	0.539772	0	0.000108837	1.6212	0.0718601	0.1938	1	0.082237	36	0
1099	1	1752	0.693147	1	7.46908	0	21.529	0.310304	1	0.000167314	1.65241	0.0395293	0.68715	1	0.041618	28		0
1099	2	50.5	1.09861	1	3.94158	0	21.7688	0.444192	1	0.000167314	1.41623	0.149294	0.68715	1	0.04121	28		0
1099	2	186.5	1.09861	1	5.23378	0	21.9284	0.520543	1	0.000142476	1.24797	0.0527916	0.68715	1	0.03196	28		0
1099	0		0	0		0	22.2666	0.621505	0	0.000142476	1.20944	0.0597863	0.6871	1	0.032248	28		0
1099	1	677	0.693147	1	6.51915	0	22.4221	0.580587	0	0.000142939	1.07113	0.0720874	0.6293	1	0.026527	28		0
1099	1	504	0.693147	1	6.22456	0	22.6083	0.635387	0	5.42185e-05	1.0328	0.0772307	0.6293	1	0.020788	28		0
1099	1	547	0.693147	1	6.30628	1	22.6153	0.610444	0	7.15685e-05	1.16101	0.127702	0.5282	1	0.032946	28		0
1099	8	45	2.19722	1	3.82864	1	22.9192	0.671035	0	6.34357e-05	2.01221	0.0671718	0.5137	1	0.046827	28		0
1099	1	118	0.693147	1	4.77912	1	23.2678	0.504574	0	5.03591e-05	1.20775	0.0493993	0.4078	1	0.040972	28
1099	9	64.4444	2.30259	1	4.1812	1	23.7968	0.643191	0	3.09902e-05	1.72529	0.0911378	0.4078	1	0.04924	28	0	0
1099	5	78.4	1.79176	1	4.3745	1	24.1328	0.692911	0	3.09902e-05	1.63993	0.0561596	0.4142	1	0.051847	28	0	0
1099	4	66.25	1.60944	1	4.20842	1	24.3628	0.654412	0	0	1.18531	0.0371482	0.4142	1	0.04154	28	0	0
1099	1	135	0.693147	1	4.91265	1	24.4491	0.677956	0	0	1.11336	0.0230358	0.3863	1	0.003325	28	1	0
1100	1	537	0.693147	1	6.28786	0	20.212	0.647973	1	0	2.38963	-0.052924	0.61876	1	0.06692	67		1
1100	0		0	0		0	20.8523	0.686576	1	0	1.70023	-0.21851	0.61876	1	0.137554	67	0	1
1100	0		0	0		0	21.7796	0.688091	0	0	1.314	-0.21851	0.52869	1	0.060371	67	0	1
1100	1	1211	0.693147	1	7.10003	0	22.011	0.695309	0	0	1.24841	-0.00847111	0.5287	1	0.057542	67	0	1
1100	0		0	0		0	22.471	0.647396	0	0	1.25249	-0.0534281	0.4412	1	0.054434	67	0	1
1100	0		0	0		0	22.7142	0.661442	0	0	1.31485	-0.00171192	0.4412	1	0.057676	67		1
1100	6	191.5	1.94591	1	5.2601	1	23.1409	0.644012	0	0	1.73845	0.0146422	0.2895	1	0.045866	67		1
1100	14	22.4118	2.70805	1	3.15324	1	23.3527	0.646314	0	0	2.11674	-0.0586425	0.3326	1	0.052816	67		1
1100	13	27.9231	2.63906	1	3.36464	1	24.0374	0.461092	0	0.000168063	1.10926	-0.186443	0.2655	1	0.037778	67		1
1100	4	92.75	1.60944	1	4.54063	1	24.4693	0.623564	0	0.00014509	1.32283	-0.0370831	0.2655	1	0.032442	67	0	1
1100	3	67	1.38629	1	4.21951	1	24.7154	0.681675	0	0.00014509	1.05105	-0.0458035	0.2655	1	0.03385	67	0	1
1100	14	20.6364	2.70805	1	3.07438	1	24.813	0.690309	0	6.49722e-05	0.99696	-0.0372635	0.2655	1	0.034454	67	0	1
1100	14	20.0952	2.70805	1	3.04905	1	24.9722	0.699479	0	0.000437921	0.991255	-0.027501	0.2655	1	0.038505	67	0	1
1101	2	375.667	1.09861	1	5.93136	0	20.8876	0.49152	0	5.42699e-05	2.51233	0.0232172	0.41021	1	0.10103	24	0
1101	1	174	0.693147	1	5.16479	0	21.0444	0.501087	0	3.16651e-05	1.83857	0.0807168	0.41021	1	0.073857	24	0	1
1101	0		0	0		1	21.2571	1.01592	1	0	1.14034	-0.00610806	0.3811	1	-0.050972	24	0	0
1102	0		0	0		0	20.3663	0.332374	1	0	1.87136	-0.0137356	0.44055	1	0.047853	32		0
1102	1	960	0.693147	1	6.86797	0	20.8592	0.434125	1	0	1.38714	0.0221692	0.40669	1	0.001024	32	1
1102	0		0	0		0	21.2271	0.539165	1	0	1.15265	0.0977602	0.40669	1	0.002754	32	1
1102	2	508.5	1.09861	1	6.23343	0	21.2023	0.598049	1	0	1.06696	-0.0702982	0.4067	1	-0.071716	32	0
1102	0		0	0		0	21.2794	0.619402	1	1.91678e-06	1.06162	0.0415747	0.4067	1	0.00841	32	1
1102	2	385	1.09861	1	5.95584	0	21.3058	0.705535	0	1.91678e-06	1.0138	-0.00128747	0.4067	1	-0.074436	32	0
1102	2	180	1.09861	1	5.1985	1	21.4565	0.735591	0	0	1.05995	0.0993277	0.3268	1	0.015099	32
1102	1	94	0.693147	1	4.55388	1	21.6028	0.744038	0	0	1.54667	0.145803	0.2992	1	0.021762	32
1102	1	587	0.693147	1	6.37673	1	21.455	0.673729	0	0	1.116	0.0353214	0.2992	1	0.035195	32
1102	10	40.6	2.3979	1	3.7281	1	21.7149	0.688138	0	5.13708e-05	1.49537	0.0374845	0.2992	1	0.063568	32	0
1102	2	62.5	1.09861	1	4.15104	1	22.002	0.752424	0	5.13708e-05	1.40211	0.0367072	0.2992	1	0.021469	32
1102	1	454	0.693147	1	6.1203	1	22.1623	0.776426	0	0	1.08392	0.0374417	0.2992	1	0.017076	32
1102	3	142.333	1.38629	1	4.96517	1	22.277	0.763796	0	0	1.11489	0.0591013	0.2992	1	0.036621	32	0
1103	0		0	0		0	20.7716	0.445447	1	4.31843e-05	1.87605	-0.0168914	0.39098	1	-0.106903	30	0
1103	2	147	1.09861	1	4.99721	0	20.0059	0.90155	1	0	2.25425	-0.00195674	0.39098	1	-0.377717	30	0
1104	0		0	0		0	21.3133	0.278681	1	0	2.19234	0.156073	0.26335	1	0.153202	7	0	0
1104	0		0	0		0	21.4321	0.326277	1	2.56332e-05	1.9636	0.155913	0.26335	1	0.102462	7	0	0
1104	0		0	0		0	21.5001	0.274337	1	3.20415e-05	1.42725	0.118873	0.26335	1	0.071654	7	0	0
1104	0		0	0		0	21.8435	0.436471	1	3.20415e-05	1.29692	0.0473842	0.2633	1	0.038672	7
1104	3	623.333	1.38629	1	6.43668	0	22.0139	0.493324	1	4.14172e-05	0.99566	0.165108	0.2633	1	0.03174	7	0
1105	0		0	0		0	20.7571	0.368182	1	0.00019829	1.94883	-0.0148998	0.17313	1	0.04254	27
1105	2	487.5	1.09861	1	6.19134	0	20.8202	0.455242	1	7.21069e-05	1.68251	0.0686871	0.17313	1	0.030644	27
1105	0		0	0		0	20.8545	0.486198	1	7.21069e-05	1.45459	0.072748	0.18119	0	0.016485	27	1
1105	0		0	0		0	21.0703	0.551538	0	0.00011478	1.02728	0.0866133	0.1812	0	0.017557	27
1105	9	78.9	2.30259	1	4.38078	1	21.2666	0.609884	0	0.000129513	1.2569	0.00982696	0.1423	0	0.024619	27		0
1105	2	153.5	1.09861	1	5.04019	1	21.5628	0.677141	0	9.71348e-05	2.41774	0.0171452	0.0923	0	0.011748	27	1
1105	1	246	0.693147	1	5.50939	1	21.464	0.550517	0	7.28497e-05	1.45914	0.0284899	0.0923	0	0.142872	27	0	0
1105	2	230.5	1.09861	1	5.44458	1	21.6025	0.52568	0	5.46366e-05	2.32647	-0.0353616	0.0923	0	0.099365	27	0
1105	1	400	0.693147	1	5.99396	1	21.8594	0.5325	1	4.09764e-05	1.82726	0.000888313	0.0923	0	0.107701	27	0
1105	1	401	0.693147	1	5.99645	1	21.8656	0.552447	0	3.07317e-05	1.3415	0.0385027	0.0923	0	0.001987	27	1
1105	0		0	0		1	21.8786	0.585817	0	2.30488e-05	1.91079	0.0143774	0.0923	0	-0.043889	24	0
1106	2	71.5	1.09861	1	4.28359	0	20.4118	0.474813	1	0	1.66051	0.0141949	0.32459	1	0.041535	28		0
1106	3	149.667	1.38629	1	5.01507	0	20.5924	0.466955	1	0	1.52461	0.0518752	0.28417	1	0.020622	28	1
1106	2	255.5	1.09861	1	5.54713	0	20.6828	0.479228	1	0	1.17553	0.0288796	0.28417	0	0.011635	28	1
1106	1	127	0.693147	1	4.85203	1	20.7733	0.638465	0	0	1.46837	-0.202976	0.2326	0	0.002765	28	1
1106	9	68.6667	2.30259	1	4.24372	1	20.3692	0.609795	0	0	1.60664	0.163778	0.2326	0	-0.160202	28	0
1106	7	35.5714	2.07944	1	3.59927	1	20.0575	0.739263	0	0	5.1138	0.019343	0.2326	0	-0.315136	28	0
1106	0		0	0		1	19.9045	0.62671	0	0	7.13567	0.0141446	0.2278	0	0.073708	28	1
1106	1	736	0.693147	1	6.60259	1	19.8743	0.600549	0	0	4.63972	0.0393989	0.2278	0	0.013266	30	1
1106	1	419	0.693147	1	6.04025	1	19.9271	0.607177	0	0	4.95358	0.0259598	0.2148	0	0.010731	49	1
1107	1	1286	0.693147	1	7.16007	0	19.5893	0.209153	1	0.00045368	5.30345	-0.0404499	0.13421	0	0.021169	33	1	1
1107	4	83	1.60944	1	4.43082	0	19.4001	0.172461	0	4.30462e-05	3.4209	-0.0278061	0.13421	0	-0.078519	33	0
1107	0		0	0		0	19.2244	0.249013	0	0	3.30859	-0.00396886	0.13421	0	-0.229762	33	0	1
1107	2	341	1.09861	1	5.83481	0	19.0083	0.462209	0	0	1.88051	0.00607457	0.1342	0	-0.377717	33	0	1
1107	3	246.333	1.38629	1	5.51074	0	19.2219	0.468488	0	0	1.31381	0.0780088	0.1342	1	0.028895	33	1	1
1107	2	211.5	1.09861	1	5.35894	1	18.9513	0.524075	0	0	1.79166	0.0647061	0.2573	1	-0.229681	33	0	1
1107	3	52.3333	1.38629	1	3.97656	1	18.7509	0.189893	0	0	6.10214	0.0305796	0.2766	1	0.042097	33	1	1
1107	1	342	0.693147	1	5.83773	1	18.7509	0.207246	0	0	7.13567	0.140701	0.2678	1	-0.265396	33	0	1
1107	1	507	0.693147	1	6.23048	1	18.7509	0.250909	0	0	7.13567	-0.0244816	0.2678	1	-0.117317	33	0	1
1107	2	194	1.09861	1	5.273	1	18.7509	0.110442	0	0	7.13567	-0.21851	0.2678	0	0.119549	33	1	1
1107	5	84.2	1.79176	1	4.445	1	20.9043	0.213988	0	0	2.28702	0.0604151	0.2683	0	0.067242	49	1
1108	0		0	0		0	21.7758	0.668924	1	1.71595e-05	1.33396	0.00165457	0.54425	1	0.005273	32	1	1
1108	0		0	0		0	22.0668	0.755385	1	1.90661e-06	1.15931	0.0144991	0.54425	1	0.003781	32	1	1
1108	0		0	0		0	22.1025	0.793076	1	0	1.10699	0.0233753	0.54425	1	-0.000291	32	0
1108	0		0	0		0	22.1244	0.794855	1	3.81322e-06	1.18097	0.0223484	0.5442	1	0.002181	32	1
1108	0		0	0		0	22.2311	0.802965	1	3.81322e-06	1.10878	0.0570244	0.5442	1	0.013768	32
1108	1	551	0.693147	1	6.31355	0	22.3861	0.790395	0	3.81322e-06	1.1162	0.0695432	0.5442	1	0.023003	32		1
1108	0		0	0		1	22.4325	0.77473	0	0	1.53442	0.0441965	0.4177	1	0.026223	32	1	1
1108	2	356.5	1.09861	1	5.87914	1	22.7147	0.815746	0	0	1.73774	-0.0306121	0.4209	1	0.01001	32	1	1
1108	1	376	0.693147	1	5.93225	1	22.9563	0.851519	0	0	1.07407	-0.0833664	0.4209	1	0.004536	32	1
1108	2	182.5	1.09861	1	5.21221	1	22.9156	0.841649	0	0	1.52151	-0.123779	0.4223	1	0.005873	32	1
1108	1	199	0.693147	1	5.29832	1	23.073	0.852209	0	0	1.47402	-0.0247249	0.4227	1	0.013311	32
1108	2	179	1.09861	1	5.19296	1	23.2374	0.868213	0	0	1.16989	0.0147212	0.4234	1	0.00891	32
1108	0		0	0		1	23.2976	0.875378	0	0	1.13116	-0.0971661	0.4235	1	0.002579	32	1	1
1109	1	450	0.693147	1	6.11147	0	19.4933	0.841119	1	0	2.13943	-0.0240596	0.18213	1	-0.251662	50	0	0
1109	2	75.5	1.09861	1	4.33729	0	20.2114	0.849676	1	0	1.45738	0.00705278	0.20002	1	0.015788	50	1
1109	0		0	0		0	20.3585	0.868419	1	0	1.30729	0.0647375	0.20002	1	0.001765	50	1
1109	0		0	0		0	20.4556	0.774265	1	0.0004	1.14511	-0.0730432	0.1801	1	0.011329	50	1	1
1109	1	1094	0.693147	1	6.99851	0	20.6097	0.797559	1	0.0004	1.12829	-0.00766593	0.1801	1	0.009405	50	1	1
1109	1	546	0.693147	1	6.30445	0	20.7336	0.812502	0	0	1.08758	0.0718811	0.1801	1	0.012861	50	1	1
1109	2	129.667	1.09861	1	4.87265	1	20.8559	0.810893	0	0	1.10274	0.0592904	0.2273	1	0.016891	50		1
1109	2	70	1.09861	1	4.26268	1	20.989	0.794352	0	0	1.66788	-0.0303779	0.2135	1	0.023341	50		1
1109	1	270	0.693147	1	5.60212	1	21.1096	0.808319	0	0	1.31825	0.0830149	0.2135	1	0.027556	50		1
1109	0		0	0		1	21.3376	0.812174	0	0	1.60992	0.0232361	0.2135	1	0.034433	50	0	1
1109	2	426	1.09861	1	6.05678	1	21.6259	0.81415	0	0	1.67307	0.0369582	0.2135	1	0.035461	49	0	1
1109	2	124.333	1.09861	1	4.83098	1	22.0259	0.750787	0	0	1.29558	-0.0219207	0.2135	1	0.104333	49	0	1
1109	2	273.5	1.09861	1	5.61495	1	22.1367	0.745088	0	0	1.16743	0.0168939	0.2135	1	0.034961	49	0	1
1110	1	571	0.693147	1	6.34914	0	20.5048	0.59711	1	0	1.95895	-0.0618307	0.32477	0	-0.211908	83	0	0
1110	0		0	0		0	20.1935	0.847939	1	0	2.13952	0.0115656	0.32477	0	-0.377717	83	0	0
1111	0		0	0		0	21.2038	0.613453	0	0	1.34937	-0.117684	0.60159	1	0.061877	37		1
1111	0		0	0		0	21.1541	0.587225	0	0	1.48088	-0.0542534	0.60159	1	0.03001	37		1
1111	0		0	0		0	21.1324	0.555224	0	0	1.25415	-0.0151856	0.60159	1	0.022077	37	1	1
1111	0		0	0		0	21.0684	0.507545	0	0	1.14377	-0.121432	0.6016	1	0.018279	37	1	1
1111	0		0	0		0	21.0194	0.457796	0	0	1.09423	-0.0474963	0.6016	1	0.023628	37	1	1
1111	0		0	0		0	20.5478	0.659061	0	0	1.14975	-0.018389	0.6016	1	-0.377717	37	0	1
1111	3	13	1.38629	1	2.63906	1	19.814	0.480125	0	0	1.61474	-0.0817785	0.5517	1	-0.23655	37	0
1111	0		0	0		1	19.8896	0.401233	0	0	3.12824	0.0300786	0.5174	1	0.02565	37	1
1111	2	390.5	1.09861	1	5.96999	1	19.8228	0.347825	0	0	1.89553	0.00843567	0.5174	1	0.012052	37	1
1111	10	54.4	2.3979	1	4.01458	1	19.7131	0.362231	0	0	7.13567	-0.0345535	0.4764	1	-0.090024	37	0
1111	0		0	0		1	19.7421	0.363774	0	2.61097e-06	7.13567	0.0276614	0.2893	1	0.010845	37	1
1111	0		0	0		1	19.7401	0.305501	0	2.61097e-06	7.13567	-0.00491376	0.2893	0	0.032438	37	1
1111	0		0	0		1	21.4468	0.755861	0	0	2.65066	-0.21851	0.2893	0	0.116907	37		1
1112	0		0	0		0	20.4677	0.438445	1	0.000326555	2.48665	-0.21851	0.29992	0	0.059238	46		1
1112	1	1042	0.693147	1	6.94986	0	20.6495	0.476175	1	0.000326555	1.7318	0.0830055	0.29992	0	0.032187	46		1
1112	0		0	0		0	20.8506	0.515949	1	0.000326555	1.38416	-0.122643	0.29992	0	0.000432	46	1
1112	0		0	0		0	21.0844	0.652569	1	0.000326555	1.15708	-0.00496716	0.2999	0	-0.068465	46	0	0
1112	1	1033	0.693147	1	6.94119	0	20.7149	0.531511	1	0.000326555	1.15565	0.0638224	0.2999	0	0.010618	46	1
1112	2	198.5	1.09861	1	5.29581	0	20.7575	0.547908	0	0.000326555	1.08611	0.0738871	0.2999	0	0.004983	46	1
1112	2	136.5	1.09861	1	4.92362	1	20.8685	0.550565	1	0.000430974	1.15924	0.111718	0.2329	0	0.012989	46	1
1112	9	51.3	2.30259	1	3.957	1	20.8945	0.572603	0	0.000323232	2.36738	0.0352215	0.2235	0	0.012008	46	1
1112	7	45.2857	2.07944	1	3.83483	1	20.8664	0.745751	1	0.000181816	3.06706	0.189363	0.1099	0	-0.074044	46	0
1112	1	497	0.693147	1	6.2106	1	20.9715	0.782727	1	0.000181816	3.33167	0.0283525	0.1099	0	0.001635	46	1
1112	2	97.5	1.09861	1	4.59006	1	23.6473	0.541802	0	5.59288e-05	0.998287	0.043113	0.449	1	0.019726	68		1
1112	2	281.5	1.09861	1	5.64368	1	24.1246	0.680917	0	0	0.985885	0.0394496	0.449	1	0.021026	68	0	0
1113	1		0.693147	1		0	19.7596	0.411032	1	0	2.98693	0.0494465	0.2973	1	-0.062876	13	0	0
1113	1	217	0.693147	1	5.3845	0	20.0186	0.325333	1	0	3.37635	0.23721	0.2973	1	0.166976	13	0
1113	3	134	1.38629	1	4.90527	0	20.361	0.449503	1	0	3.90592	0.222709	0.25667	0	0.210659	13	0	1
1113	2	298.5	1.09861	1	5.70211	0	20.3678	0.19935	1	0	3.34194	0.167124	0.2997	0	0.210659	13	0	1
1113	0		0	0		0	20.6106	0.201793	0	4.89896e-05	2.59331	0.0618285	0.2997	0	0.165762	13		1
1113	2	232.5	1.09861	1	5.45318	0	20.913	0.254805	0	4.89896e-05	1.12518	0.147976	0.2939	0	0.085387	13
1113	0		0	0		1	20.8673	0.213825	0	5.82848e-05	1.29042	0.266276	0.2256	0	0.022046	13	1	1
1113	2	575	1.09861	1	6.35611	1	20.5449	0.194119	0	0	2.19162	0.0139732	0.2256	0	-0.00035	13	0	1
1113	0		0	0		1	20.7026	0.241461	0	0	4.10319	0.0931054	0.2256	0	0.079211	13
1113	0		0	0		1	20.6151	0.121643	0	0	3.09596	0.0646998	0.2256	0	0.058487	50	1	1
1113	0		0	0		1	20.6842	0.118874	0	0	3.16559	0.0334556	0.2256	0	0.078558	50		1
1114	1		0.693147	1		0	20.6972	0.381662	1	8.10291e-05	1.53547	0.0723445	0.50102	1	0.053129	50	0
1114	0		0	0		0	20.8406	0.401576	1	8.09974e-05	1.27895	0.0769423	0.29329	1	0.045444	50	0
1114	1	827	0.693147	1	6.71901	0	21.0017	0.486452	1	0.000155566	1.10373	0.0702718	0.29329	1	0.021846	50
1114	0		0	0		0	21.2309	0.570449	1	0.000155568	1.02038	0.0548764	0.2933	1	0.01839	50
1114	0		0	0		0	21.3542	0.575696	1	0.00015557	0.995866	0.0591266	0.2933	1	0.021729	50
1114	0		0	0		0	21.4537	0.596986	1	0.000113723	1.0003	0.0776505	0.2933	1	0.024031	50
1114	1	551	0.693147	1	6.31355	1	21.567	0.620921	0	2.56085e-05	1.07147	0.113505	0.237	1	0.031162	50	0
1114	3	84	1.38629	1	4.44265	1	21.6352	0.595032	0	2.56058e-05	1.82513	0.153104	0.2384	1	0.056703	50	0
1114	8	46	2.19722	1	3.85015	1	21.9295	0.644616	0	2.56058e-05	1.40739	0.196291	0.2393	1	0.05654	50
1114	2	192.5	1.09861	1	5.26528	1	22.0299	0.645623	0	2.43432e-05	2.54263	0.183904	0.2393	1	0.078159	50	0
1114	1	403	0.693147	1	6.00141	1	22.2214	0.630959	1	9.48694e-05	2.70758	0.189261	0.2399	1	0.082068	50	0
1114	1	67	0.693147	1	4.21951	1	22.5432	0.565579	1	8.75342e-05	1.69597	0.133726	0.2213	1	0.094699	50	0
1114	2	283	1.09861	1	5.64897	1	22.6201	0.539711	1	8.86991e-05	1.35697	0.0998631	0.2213	1	0.0689	50	0
1115	0		0	0		0	21.9491	0.386664	1	0.000358254	1.19788	0.057436	0.27836	1	0.056687	36	0
1115	0		0	0		0	21.9531	0.39177	1	0	1.19393	0.0281941	0.27836	1	0.008344	36	1
1115	1	292	0.693147	1	5.68017	1	22.0091	0.636647	0	0	1.0092	0.0739028	0.2321	1	0.009909	36	1	1
1115	4	102.4	1.60944	1	4.63861	1	22.0542	0.545915	0	0	1.65703	0.098539	0.2401	1	0.091666	36	0	1
1115	4	100	1.60944	1	4.61512	1	21.929	0.492168	0	0	1.03816	-0.0403569	0.2401	0	0.007489	36	1	1
1115	0		0	0		1	22.0787	0.506345	0	0	2.15673	0.0358463	0.2401	0	0.057158	36
1115	0		0	0		1	22.8029	0.561231	0	0	1.55545	0.090499	0.342	0	0.076202	36	0
1115	1	308	0.693147	1	5.73334	1	22.9365	0.566435	0	0	1.06372	0.0265201	0.3465	0	0.058891	36	0
1115	1	441	0.693147	1	6.09131	1	22.8519	0.494206	0	0	1.07142	0.0410245	0.352	0	0.04508	36	0
1116	1		0.693147	1		0	20.8275	0.450551	1	0.000684413	1.72102	0.0922269	0.55923	1	0.037601	50		0
1116	1	476	0.693147	1	6.16752	0	20.8088	0.426236	1	0.000684413	1.61794	0.0700737	0.55923	1	0.025188	50	1	0
1116	1	368	0.693147	1	5.9108	0	20.8447	0.442692	1	0.00043998	1.2758	0.072574	0.55923	1	0.026821	50		0
1116	1	182	0.693147	1	5.20949	0	21.0023	0.503235	1	0.00043998	1.11762	0.0867345	0.5592	1	0.020714	50		0
1116	0		0	0		0	21.2321	0.586928	1	0.00043998	1.02575	0.119702	0.5592	1	0.018307	50		0
1116	0		0	0		0	21.1626	0.542826	1	0.00043998	0.991914	0.0677576	0.5592	1	0.025669	50		0
1116	1	1189	0.693147	1	7.08171	1	21.2965	0.567974	1	0.00060277	1.2085	0.123096	0.4327	1	0.033736	50		0
1116	5	85.2	1.79176	1	4.45667	1	21.5596	0.609326	1	0.00060277	1.11204	0.0770058	0.4543	1	0.021019	50		0
1116	1	342	0.693147	1	5.83773	1	21.7748	0.717833	1	0.00060277	1.61884	0.159495	0.4543	1	0.018828	50		0
1116	1	151	0.693147	1	5.02388	1	21.8825	0.718966	1	0.00060277	1.87909	0.102726	0.4478	1	0.032466	50		0
1116	0		0	0		1	21.9957	0.532363	1	0.000607209	1.22258	0.0806551	0.4511	1	0.06046	50	0	0
1116	0		0	0		1	22.0336	0.530868	1	0.000673605	1.18617	0.105538	0.4511	1	0.041908	50	0	0
1118	0		0	0		0	21.4762	0.441467	1	9.81633e-05	1.46432	-0.131008	0.3894	1	0.022753	26		0
1118	0		0	0		0	21.4484	0.479734	1	9.81633e-05	1.30096	0.0391065	0.3894	1	-0.047875	26	0	0
1118	1	968	0.693147	1	6.87626	0	21.407	0.45786	1	4.29602e-06	1.17652	0.0473447	0.3894	1	0.004001	26	1	0
1118	0		0	0		0	21.4529	0.45625	1	2.54456e-05	1.18148	0.0733816	0.3894	1	0.025807	26		0
1118	0		0	0		0	21.4681	0.448152	0	2.54456e-05	1.0837	0.083083	0.3894	1	0.033743	26		0
1118	0		0	0		0	21.4677	0.432248	0	1.74484e-06	0.940119	0.0673002	0.3894	1	0.014946	26		0
1118	4	396.25	1.60944	1	5.98457	1	21.5723	0.470935	0	2.30266e-06	0.940119	0.00864956	0.2384	1	0.009101	26		0
1118	0		0	0		1	21.7173	0.500251	0	2.45098e-05	1.83908	0.0319849	0.2129	1	0.027812	26		0
1118	2	372	1.09861	1	5.92158	1	21.5775	0.588252	0	2.45098e-05	0.957474	0.0575686	0.2074	1	-0.160503	26	0	0
1118	0		0	0		1	21.7279	0.63713	0	2.45098e-05	1.34786	0.0257668	0.2074	1	0.003631	26	1	0
1118	0		0	0		1	21.7936	0.686778	0	2.45098e-05	1.65434	0.0574794	0.2126	1	-0.029729	26	0	0
1118	0		0	0		1	21.8338	0.801884	0	2.45098e-05	1.21807	0.00173037	0.2126	1	-0.102034	26	0	0
1118	0		0	0		1	21.9618	0.825411	0	2.45098e-05	1.14366	0.0175076	0.2126	1	0.002468	26	1	0
1119	0		0	0		0	20.5305	0.486699	0	0.000111293	1.75308	0.141982	0.28562	1	0.032919	75		0
1119	1	868	0.693147	1	6.76734	0	20.6687	0.553054	0	0.000151763	1.59395	0.0386515	0.28562	1	0.028662	75
1119	0		0	0		0	20.5641	0.489186	0	8.094e-05	1.42847	0.225398	0.28562	1	0.033911	75		0
1119	1	784	0.693147	1	6.66568	0	20.8226	0.546636	0	0.000182369	1.15136	-0.0386352	0.2856	1	0.031176	75		0
1119	0		0	0		0	21.1127	0.621654	0	0.000182369	1.07435	0.012929	0.2856	1	0.022205	75
1119	5	144.8	1.79176	1	4.98224	0	21.5761	0.825804	0	0.000141899	1.02507	0.0210197	0.2856	1	-0.047415	75	0
1119	1	304	0.693147	1	5.72031	1	21.7803	0.681201	0	0.000170278	1.46365	0.0355634	0.3006	1	0.038262	75	0	0
1119	0		0	0		1	21.8138	0.66825	0	0.000170278	1.05441	0.116337	0.3006	1	0.020331	75		0
1119	0		0	0		1	21.7127	0.635898	0	0.000170278	1.3924	0.124779	0.3006	1	0.027377	75
1119	1	119	0.693147	1	4.78749	1	21.8145	0.636461	0	0.000170278	1.30482	0.150328	0.3006	1	0.013937	75		0
1119	0		0	0		1	21.7961	0.621109	0	4.85635e-05	1.13715	0.0540712	0.3006	1	0.033681	75	0	0
1119	1	709	0.693147	1	6.56527	1	21.6751	0.54628	0	4.85635e-05	1.1748	0.142942	0.3006	1	0.042533	83	0
1120	2	761	1.09861	1	6.63595	0	20.7542	0.387662	1	4.38001e-05	1.70476	0.0914368	0.32057	1	0.038239	24		0
1120	0		0	0		0	21.096	0.406798	0	1.77763e-05	1.39843	0.116978	0.28162	1	0.02812	24		0
1120	1	771	0.693147	1	6.64898	0	21.2195	0.46863	0	1.77763e-05	1.29949	0.107003	0.28162	1	0.033135	24		0
1120	0		0	0		0	21.4089	0.524016	0	0	1.13393	0.0619436	0.2816	1	0.036298	24	0	0
1120	0		0	0		0	21.6122	0.484156	0	0	1.19139	0.15909	0.2443	1	0.058203	24	0	0
1120	1	819	0.693147	1	6.7093	0	21.9018	0.515543	0	5.61232e-06	0.965256	0.134084	0.2443	1	0.06354	24	0	0
1120	3	203	1.38629	1	5.31812	1	22.4096	0.6265	0	0	1.06858	0.121003	0.1597	1	0.05448	24	0	0
1120	7	50.2857	2.07944	1	3.93741	1	22.8967	0.68914	0	3.77965e-05	1.98486	0.0856586	0.162	1	0.065804	24	0	0
1120	1	185	0.693147	1	5.22575	1	23.1487	0.722692	0	3.77965e-05	1.08301	0.0557517	0.162	1	0.036073	24	0	0
1120	5	68.5714	1.79176	1	4.24235	1	23.3271	0.727806	0	0	1.58447	0.0568346	0.162	1	0.03314	24	0	0
1120	1	488	0.693147	1	6.19236	1	23.6542	0.724969	0	9.21866e-05	1.27022	0.0244131	0.1641	1	0.054803	24	0	0
1120	0		0	0		1	24.0109	0.736392	0	9.21866e-05	1.09382	0.0738127	0.1641	1	0.047284	24	0	0
1120	1	386	0.693147	1	5.95842	1	24.1127	0.734845	0	7.97858e-05	1.06167	0.136359	0.1685	1	0.049714	24	0	0
1121	0		0	0		0	20.5852	0.165298	0	0.000449585	3.0916	0.201982	0.29625	1	0.096949	25	0
1121	1		0.693147	1		0	20.7091	0.220619	0	0.000414329	2.66096	0.0455352	0.29625	1	0.111773	25	0	1
1121	0		0	0		0	20.7054	0.192346	0	0.000414329	2.38765	0.0996199	0.29625	1	0.088961	25
1121	0		0	0		0	20.7425	0.119486	0	0.000415063	1.88703	0.100224	0.2963	1	0.096716	25	0
1121	0		0	0		0	20.8658	0.113971	0	0.000415063	2.39501	0.118965	0.2963	1	0.116744	25
1121	0		0	0		0	20.9478	0.161849	0	0.000415063	1.65249	0.0538525	0.2963	1	0.091042	25		1
1121	0		0	0		1	21.0725	0.208433	0	0.000238745	3.21703	0.219946	0.2963	1	0.11187	25		1
1121	0		0	0		1	21.1976	0.214278	0	0.000256996	7.13567	0.149562	0.2312	1	0.131043	25	1	1
1121	1	1864	0.693147	1	7.53102	1	21.3615	0.234181	0	0.000256996	3.28133	0.156791	0.2312	1	0.156425	25
1121	0		0	0		1	21.8601	0.210992	0	0.000257265	4.82674	0.260756	0.2314	1	0.130605	25		1
1121	0		0	0		1	22.0036	0.2169	0	0.000257265	7.13567	0.176714	0.2314	1	0.165138	25
1121	0		0	0		1	22.1646	0.177752	0	0.000257265	6.82208	0.16793	0.2314	1	0.205913	25
1121	0		0	0		1	22.3958	0.190484	0	0.000257265	5.15156	0.161115	0.2314	1	0.197828	25		1
1122	1	1176	0.693147	1	7.07072	0	21.1359	0.574906	0	2.92906e-05	2.59231	0.0351422	0.38396	1	0.050182	33	1
1122	0		0	0		0	21.4939	0.544233	0	3.27122e-05	2.5089	0.0165478	0.35532	1	0.040541	33	1	1
1122	0		0	0		0	21.6743	0.581754	0	3.35517e-05	2.27738	0.0926923	0.35532	1	0.0418	33	1	1
1122	1	417	0.693147	1	6.03548	0	21.8883	0.619032	0	1.17229e-05	1.24581	0.0150976	0.3553	1	0.037299	33		1
1122	4	129.5	1.60944	1	4.87137	0	21.9661	0.644346	0	1.17229e-05	1.15711	-0.0555702	0.3553	1	0.018841	33		1
1122	0		0	0		0	21.8751	0.660507	0	1.17229e-05	1.09178	0.0390961	0.3553	1	-0.040534	33	0	1
1122	3	261.25	1.38629	1	5.5693	1	21.8296	0.606849	0	5.68716e-06	2.87131	0.0887511	0.2774	1	0.008139	33	1
1122	1	207	0.693147	1	5.33754	1	22.0148	0.637826	0	5.68716e-06	2.36883	0.0426979	0.3391	1	0.027994	33	1
1122	0		0	0		1	23.4361	0.707521	1	7.43252e-05	1.70144	0.210994	0.5847	1	0.113605	33	0
1122	4	173.25	1.60944	1	5.16049	1	23.9342	0.513903	1	2.21189e-05	1.64722	0.0191822	0.492	1	0.117672	33	0	1
1122	0		0	0		1	24.2704	0.563431	1	2.21189e-05	1.2047	-0.0584716	0.492	1	0.097328	33	0	1
1122	0		0	0		1	24.5379	0.613681	1	2.19725e-05	1.13747	-0.0765758	0.4926	1	0.054361	33	0
1123	1	769	0.693147	1	6.64639	0	20.7889	0.305607	0	0.000169785	1.53678	0.114807	0.6791	1	0.059262	42
1123	0		0	0		0	21.2103	0.377328	0	0.000244974	1.26246	0.0111176	0.63052	1	0.038219	42
1123	0		0	0		0	21.4858	0.487794	0	0.000201891	1.09377	0.0827921	0.60485	1	0.032405	42	0
1123	0		0	0		0	21.9578	0.64052	1	0.000242758	1.05146	0.0240972	0.6048	1	0.015121	42
1123	3	174.667	1.38629	1	5.16859	0	21.886	0.583892	1	0.000261	0.99836	0.0458009	0.6048	1	0.006834	42	1	0
1123	2	290.5	1.09861	1	5.67504	0	21.6786	0.481003	1	0.000261	0.957616	0.0557854	0.6048	1	0.009585	42	1	0
1123	7	50.2857	2.07944	1	3.93741	1	21.725	0.496874	1	0.000352348	0.977516	0.107231	0.4966	1	0.008069	42	1	0
1123	0		0	0		1	21.6509	0.465867	1	0.000344739	1.60743	0.0533806	0.451	1	0.003578	42	1	0
1123	0		0	0		1	21.5908	0.488947	1	0.000344739	0.995245	0.0120659	0.451	1	-0.05768	42	0	0
1123	1	216	0.693147	1	5.3799	1	21.2336	0.287939	1	0.000344739	2.4741	0.0236291	0.451	1	0.04688	42	1	0
1123	0		0	0		1	21.2093	0.302007	1	0.000344739	2.83914	0.042045	0.451	1	-0.031606	42	0	0
1123	0		0	0		1	21.8678	0.486809	0	3.99367e-05	1.67742	0.0320414	0.3302	0	0.059165	9
1123	1	1219	0.693147	1	7.10661	1	21.9249	0.487297	0	3.9939e-05	2.08496	0.0452536	0.3302	0	0.031829	9	1	0
1124	1		0.693147	1		0	20.3729	0.248461	1	0	1.81757	0.233384	0.70529	1	0.055557	58		0
1124	0		0	0		0	20.7591	0.365215	1	0	1.50204	0.0662381	0.648	1	0.050345	58
1124	0		0	0		0	20.7513	0.347226	1	0	1.42626	0.0723955	0.648	1	0.036113	58		0
1124	0		0	0		0	20.8704	0.414443	1	0	1.17356	0.0638744	0.648	1	0.022228	58		0
1124	0		0	0		0	20.9024	0.437666	1	0	1.12351	0.0709024	0.648	1	0.029202	58		0
1124	2	921	1.09861	1	6.82655	0	20.8739	0.571158	0	0	1.04895	0.086408	0.648	1	0.011307	58	1	0
1124	2	177.5	1.09861	1	5.18459	1	21.1189	0.606089	0	0	1.52928	0.124437	0.5142	1	0.05961	58
1124	7	52.6667	2.07944	1	3.98279	1	21.554	0.661628	0	0	2.07922	0.146879	0.5142	1	0.075978	58	0	0
1124	6	51.5714	1.94591	1	3.96217	1	21.8661	0.589695	0	0	1.10279	0.0815483	0.4795	1	0.042294	58		0
1124	1	14	0.693147	1	2.70805	1	22.0874	0.626921	0	0	1.46747	0.148225	0.4543	1	0.039474	58		0
1124	1	521	0.693147	1	6.25767	1	22.2406	0.65925	0	0	1.74771	0.0945249	0.4543	1	0.03147	58		0
1124	1	361	0.693147	1	5.89164	1	22.4311	0.68591	0	0	1.22411	0.0906542	0.4543	1	0.024198	58		0
1124	8	68.75	2.19722	1	4.24492	1	22.6272	0.731865	0	0	1.18173	0.0599407	0.4543	1	0.017346	58		0
1125	2	75.5	1.09861	1	4.33729	0	22.0559	0.110432	0	3.69142e-05	1.35428	0.0412443	0.37767	1	0.042421	55		1
1125	1	266	0.693147	1	5.58725	0	22.4768	0.318345	0	0.000112404	1.16841	0.0827927	0.37767	1	0.037087	55	0	0
1125	0		0	0		0	22.5382	0.345025	0	0.000117256	1.05934	0.0579613	0.37767	1	0.048674	55	0	0
1125	0		0	0		0	22.6199	0.357272	0	0.00010262	1.07587	0.0680728	0.3777	1	0.046536	55	0	0
1125	1	1207	0.693147	1	7.09672	0	22.6457	0.357368	0	0.00010262	1.03154	0.0986927	0.3777	1	0.055981	55	0	0
1125	1	459	0.693147	1	6.13123	0	22.6403	0.375266	0	6.80764e-05	1.02705	0.0923682	0.3777	1	0.066407	55		0
1125	0		0	0		1	22.6216	0.344066	0	6.688e-05	1.06699	0.0893023	0.3877	1	0.063623	55	0	0
1125	1	278.333	0.693147	1	5.63241	1	22.4815	0.348792	0	6.688e-05	1.69126	0.119059	0.4034	1	0.101768	55	0	0
1125	4	91	1.60944	1	4.52179	1	22.7062	0.475639	0	3.18872e-05	1.01316	0.0802134	0.406	1	0.064972	55	0	0
1125	1	495	0.693147	1	6.20658	1	23.0772	0.544009	0	5.99045e-05	1.02484	0.0560771	0.4083	1	0.041641	55	0	0
1125	0		0	0		1	23.1916	0.597053	0	5.99045e-05	0.940119	0.0525577	0.4083	1	0.018968	55	0	0
1125	0		0	0		1	23.3	0.611355	1	6.26886e-05	0.940119	0.0472213	0.4083	1	0.015294	52		0
1127	6	91.4286	1.94591	1	4.52644	0	19.7815	0.709516	0	1.83333e-05	2.99717	-0.046431	0.30833	0	-0.270893	69	0	0
1127	3	121.667	1.38629	1	4.80947	0	19.6805	0.35329	0	1.83333e-05	2.56704	0.276577	0.30833	0	0.048412	69	1	1
1127	1	287	0.693147	1	5.66296	0	19.7399	0.399676	1	0	2.09276	0.104507	0.30833	0	0.043481	69	1	1
1127	3	158.667	1.38629	1	5.07309	0	19.8531	0.418291	0	0	1.68214	0.0954051	0.3083	0	0.043755	69
1127	1	397	0.693147	1	5.98645	0	20.1216	0.536366	0	0	1.37545	-0.0306221	0.3083	0	0.004622	69	1	0
1127	2	172.5	1.09861	1	5.15618	0	20.1483	0.629682	0	0	1.17243	0.072747	0.3083	0	-0.120954	69	0	0
1127	2	169	1.09861	1	5.1358	1	20.1349	0.848297	0	0	1.51977	0.0943888	0.3083	0	-0.221198	69	0	0
1127	0		0	0		1	19.735	1.16167	0	0	3.28484	0.100322	0.2446	1	0.005142	69	1	0
1127	4	175.5	1.60944	1	5.17332	1	19.5752	1.09653	0	0	1.99071	0.0410883	0.2446	1	-0.107107	69	0	0
1127	1	408	0.693147	1	6.01372	1	19.5641	1.09981	0	0	3.54669	0.0904651	0.2041	1	-0.150903	69	0	0
1127	3	41	1.38629	1	3.73767	1	19.3571	1.03746	0	0	6.7608	0.120657	0.2041	1	0.210659	69	0	0
1127	0		0	0		1	19.9202	0.376404	0	0	4.24233	0.276577	0.3002	1	0.199937	69		0
1127	0		0	0		1	20.0558	0.255149	0	0	3.64852	0.242508	0.3002	1	0.197465	74		0
1131	0		0	0		0	22.4067	0.36173	1	0.000461039	1.0735	0.0271356	0.31401	1	0.062288	20	0
1131	0		0	0		0	22.7237	0.471052	0	0.000396834	1.04839	0.0196827	0.31401	1	0.024516	20
1131	0		0	0		0	22.8854	0.502472	0	0.00025969	1.00863	0.119039	0.31401	1	0.054783	20	0	0
1131	0		0	0		0	23.0487	0.482111	0	0.00024733	1.15915	0.0602773	0.314	1	0.069116	20	0	0
1131	1		0.693147	1		0	23.4865	0.583441	0	0.000593078	1.00078	0.0256297	0.314	1	0.040443	20	0
1131	2	134.5	1.09861	1	4.90897	0	23.6119	0.599854	0	0.000590244	0.940119	0.0564136	0.3124	1	0.036832	20	0	0
1131	0		0	0		1	23.746	0.622853	0	0.00425571	0.957744	0.0490831	0.2406	1	0.036378	20	0	0
1131	5	137	1.79176	1	4.92725	1	23.8148	0.519308	0	0.0038075	1.40588	0.0601634	0.1926	1	0.05536	20	0	0
1131	1	368	0.693147	1	5.9108	1	23.9928	0.466842	0	0.00314533	0.940119	0.0735429	0.1889	1	0.047892	20	0	0
1131	0		0	0		1	24.0631	0.477652	0	0.00311104	1.00026	0.0580948	0.1891	1	0.033811	20	0	0
1131	0		0	0		1	24.2808	0.564953	1	0.00440668	0.958769	0.0242417	0.1891	1	0.037108	20	0	0
1131	4	308.25	1.60944	1	5.73415	1	24.5438	0.671543	1	0.00423408	0.940119	-0.00958701	0.1889	1	0.012902	20	0	0
1131	4	47	1.60944	1	3.8712	1	24.5887	0.699418	1	0.00424863	0.940119	0.0410026	0.189	1	0.000978	20	1	0
1133	0		0	0		0	21.1504	0.527328	1	0.000297436	1.73243	-0.0144756	0.51923	1	0.004624	26	1	0
1133	0		0	0		0	21.1867	0.673894	1	0.000210256	1.61092	0.0849463	0.51923	1	-0.055403	26	0	0
1133	0		0	0		0	21.2444	0.742359	1	1.02564e-05	1.34075	0.0186964	0.51923	1	-0.058705	26	0	0
1133	0		0	0		0	21.3702	0.74673	0	0.000129744	1.27334	0.00947334	0.5192	0	0.02604	26
1133	0		0	0		0	21.4977	0.754045	0	0.000160513	1.18063	0.0947888	0.5192	0	0.020618	26
1133	0		0	0		0	21.4703	0.810241	0	3.23077e-05	1.07032	-0.114339	0.5192	0	-0.084136	26	0
1133	0		0	0		1	21.1598	0.962082	0	5.70359e-05	1.2801	-0.00381447	0.3698	0	-0.237765	26	0	0
1133	1	1864	0.693147	1	7.53102	1	20.5561	1.79003	0	4.67256e-05	3.70953	-0.0640604	0.3698	1	-0.377717	26	0	0
1136	0		0	0		0	21.9015	0.576942	0	7.1669e-05	1.37282	0.0509105	0.29754	1	0.013605	50	1	0
1136	1	1582	0.693147	1	7.36708	0	21.9108	0.644107	0	7.24576e-05	1.24556	0.0488222	0.29754	1	-0.021826	50	0	0
1136	0		0	0		0	21.9829	0.667298	0	7.1669e-05	1.13738	0.0371413	0.29754	1	0.007696	50	1	0
1136	0		0	0		0	22.0034	0.685305	0	7.1669e-05	1.09196	0.0546572	0.2975	1	0.004776	50	1	0
1136	0		0	0		0	21.913	0.703333	0	3.59508e-05	1.05834	0.102056	0.2975	1	-0.018783	50	0	0
1136	11	92.1333	2.48491	1	4.53403	0	21.9094	0.68234	0	3.59508e-05	1.09484	0.191067	0.2975	1	0.015564	50	1	0
1136	4	106.75	1.60944	1	4.67981	1	21.947	0.686956	0	4.85344e-05	1.29539	0.129778	0.1966	1	0.020999	50		0
1136	1	370	0.693147	1	5.9162	1	22.1775	0.697551	0	4.85344e-05	2.60706	0.173803	0.1723	1	0.049757	50		0
1136	1	355	0.693147	1	5.87493	1	22.3677	0.70319	0	4.85344e-05	1.16635	0.160463	0.1842	1	0.053026	50	0
1136	0		0	0		1	22.4895	0.734018	0	4.85344e-05	2.02264	0.160068	0.1842	1	0.054304	50	0
1136	8	74.75	2.19722	1	4.32744	1	22.7325	0.751975	0	4.8422e-05	2.00275	0.217679	0.1842	1	0.050675	50	0
1136	7	31	2.07944	1	3.46574	1	22.9949	0.769568	0	4.8422e-05	1.5674	0.190094	0.2017	1	0.045939	50	0	0
1136	3	172.333	1.38629	1	5.15522	1	23.1247	0.760921	0	4.8422e-05	1.28935	0.196137	0.2202	1	0.04716	50	0	0
1137	1	406	0.693147	1	6.00881	0	19.8766	0.385761	0	0	2.96652	0.113932	0.26893	1	0.083904	67
1137	1	379	0.693147	1	5.94017	0	19.6792	0.475878	0	0	2.44167	0.00169212	0.26893	1	-0.13922	67	0
1137	0		0	0		0	19.712	0.476069	0	0	2.82768	-0.0565341	0.26893	0	0.005951	67	1
1137	1	807	0.693147	1	6.69456	0	19.9804	0.468417	1	0	2.62261	0.0821182	0.2689	0	0.124472	67		1
1137	1	140	0.693147	1	4.94876	0	20.1077	0.447515	1	0	1.54237	-0.0459002	0.2689	0	0.082694	67		1
1137	2	300	1.09861	1	5.70711	0	20.1008	0.466503	1	0	1.24401	-0.027315	0.2689	0	0.01304	67	1	1
1137	4	191	1.60944	1	5.2575	1	20.4049	0.621712	0	0	2.75518	0.247886	0.2265	0	0.015308	67	1	1
1137	2	69.6667	1.09861	1	4.25797	1	20.4988	0.606376	0	0	1.93304	-0.0063493	0.2265	0	0.070534	67		1
1137	5	51.8	1.79176	1	3.96651	1	20.1526	0.382128	0	0	2.92074	0.15369	0.2265	0	0.061405	67		1
1137	0		0	0		1	20.5222	0.717066	0	0	2.62253	0.205871	0.2265	0	-0.063075	67	0	1
1137	0		0	0		1	19.9291	0.406705	0	0	2.39511	0.0652542	0.2265	0	0.081304	67		1
1137	0		0	0		1	19.5198	0.212002	0	0	4.01762	-0.21851	0.2265	0	-0.037901	67	0	1
1138	1	369	0.693147	1	5.9135	0	20.658	0.504821	0	0	2.85367	0.00113558	0.2998	0	0.106902	83
1138	0		0	0		0	20.749	0.446195	0	0	2.42595	0.0487384	0.2998	0	0.100578	83		1
1138	0		0	0		0	21.155	0.291411	0	0	2.20274	0.141463	0.274	0	0.064154	83	1	1
1138	1	792	0.693147	1	6.67582	0	21.3211	0.20476	0	0	2.7358	0.0293677	0.274	0	0.193546	83		1
1138	0		0	0		0	21.322	0.212038	0	0	2.0886	-0.0106421	0.274	0	0.018947	83	1	1
1138	0		0	0		1	21.2939	0.202241	0	0	2.46652	-0.0196898	0.238	0	0.012008	83	1	1
1138	1	724	0.693147	1	6.58617	1	21.2183	0.167579	0	0	4.69839	-0.017392	0.2645	0	0.001619	83	1	1
1138	1	113	0.693147	1	4.7362	1	21.2132	0.192152	0	0	1.86737	-0.00942362	0.2591	0	0.003491	83	1	1
1138	14	23.8571	2.70805	1	3.21315	1	21.2081	0.192789	0	0	4.30415	0.0255909	0.2586	0	0.003877	83	1	1
1138	1	245.5	0.693147	1	5.50736	1	21.1646	0.166907	0	0	4.91991	-0.00672254	0.238	0	0.006962	83	1	1
1138	1	222	0.693147	1	5.40717	1	21.0737	0.111885	0	0	3.27354	0.0509817	0.2381	0	0.013389	83	1	1
1138	3	158.667	1.38629	1	5.07309	1	21.1143	0.128211	0	0	4.71577	0.0445524	0.2679	0	0.015151	60	1	1
1139	1	238	0.693147	1	5.47646	0	20.2075	0.353907	1	0	3.33974	-0.00563116	0.28997	1	0.042295	79	1
1139	0		0	0		0	20.2141	0.463729	1	0	2.32456	0.0569454	0.28997	1	0.008475	79	1	1
1139	1	637	0.693147	1	6.45834	0	20.2453	0.375398	1	0	1.94119	0.0255358	0.28997	1	0.046827	79	1	1
1139	0		0	0		0	20.2053	0.289132	1	0	1.72387	0.0935742	0.29	1	0.053337	79	1	1
1139	1	714	0.693147	1	6.57228	0	20.2189	0.265	1	0	1.68031	0.0220347	0.29	1	0.049185	79	1	1
1139	0		0	0		0	20.2894	0.311972	0	0	1.34527	0.0175883	0.29	1	0.003091	79	1	1
1139	0		0	0		1	20.273	0.303857	0	0	1.58733	0.00112571	0.2558	1	0.003414	79	1	1
1139	0		0	0		1	20.3395	0.340976	0	0	2.64692	0.0135266	0.2558	1	0.002772	79	1	1
1139	0		0	0		1	20.1006	0.481551	0	3.20951e-07	1.68536	-0.0346491	0.2558	1	-0.316974	79	0	1
1139	5	420.8	1.79176	1	6.04453	1	19.8376	0.649683	0	0	4.50589	0.146154	0.2558	1	-0.329103	79	0	1
1139	1	101	0.693147	1	4.62497	1	19.4744	0.438212	0	0	7.13567	-0.21851	0.2558	1	0.020046	79	1	1
1139	3	164	1.38629	1	5.10595	1	19.4376	0.528417	0	0	5.85639	-0.0112963	0.2558	1	-0.111239	79	0	1
1139	0		0	0		1	18.7509	1.27351	0	0	7.13567	-0.0562157	0.2558	1	-0.377717	79	0	1
1140	2	142.5	1.09861	1	4.96633	0	20.5051	0.4228	1	0	2.71689	0.0066889	0.29824	1	0.07811	67		1
1140	0		0	0		0	20.3901	0.442334	1	1.32397e-05	2.44177	-0.024548	0.29824	1	-0.061369	67	0	1
1140	0		0	0		0	20.3664	0.632561	1	6.61987e-05	1.47502	-0.00295149	0.2982	1	0.001318	67	1	1
1140	0		0	0		0	20.3142	0.752292	1	6.61987e-05	1.28065	-0.119945	0.2982	1	-0.157654	67	0	1
1140	0		0	0		0	20.5618	0.908302	1	6.61987e-05	1.23545	-0.0618015	0.2982	1	-0.095195	67	0	1
1140	4	558	1.60944	1	6.32615	1	20.4218	0.674824	1	8.00829e-05	1.58639	0.185893	0.2531	1	0.091348	67	0	1
1140	0		0	0		1	20.6605	0.776203	1	8.00829e-05	5.8765	-0.0227265	0.2608	1	-0.03233	67	0
1140	0		0	0		1	20.6981	0.866267	1	8.00829e-05	2.30549	-0.0677199	0.2608	1	-0.081812	67	0
1140	5	218.6	1.79176	1	5.39181	1	21.4331	0.672578	1	8.00829e-05	2.11301	0.0703375	0.2636	1	0.039793	67		1
1140	0		0	0		1	21.0941	0.642128	1	8.00829e-05	2.02331	0.0977079	0.2636	1	0.024971	67
1140	0		0	0		1	20.9948	0.695355	1	8.00829e-05	1.57544	-0.05802	0.2636	1	-0.037515	67	0
1140	1	1148	0.693147	1	7.04665	1	21.0773	0.823408	1	8.00829e-05	1.62824	-0.0423538	0.2636	1	-0.089118	67	0
1141	3	95.3333	1.38629	1	4.56781	0	20.4045	0.615775	0	0.000121878	3.24869	0.0255116	0.24087	1	0.035818	20	1	0
1141	0		0	0		0	20.3596	0.518193	0	0.000121878	3.29731	0.0372402	0.18065	1	0.042708	20	1	0
1141	0		0	0		0	20.342	0.548006	1	0	3.26738	-0.0151852	0.18065	1	0.027617	20	1
1141	0		0	0		0	20.5824	0.518571	1	2.00721e-07	2.27128	0.0953663	0.1806	1	0.038243	20	1	0
1141	0		0	0		0	20.6702	0.542706	0	0	1.11552	0.0241822	0.1806	1	-0.049077	20	0	0
1141	1	1864	0.693147	1	7.53102	0	20.4856	0.641062	0	0	1.06112	-0.0727018	0.1806	0	-0.191098	20	0	0
1141	1	238	0.693147	1	5.47646	1	18.7509	1.88951	1	0	7.13567	0.106039	0.1806	0	-0.377717	20	0	1
1141	7	72.7143	2.07944	1	4.3002	1	21.978	0.802116	0	0	1.40631	0.0304676	0.4709	0	0.067743	67	0	1
1141	4	94.75	1.60944	1	4.56174	1	22.4279	0.822343	0	0	1.47065	0.0502554	0.4709	0	0.051467	67		1
1141	2	169.5	1.09861	1	5.13874	1	22.5143	0.786778	0	0	1.32323	-0.118666	0.4717	0	0.037159	67		1
1141	14	22.1667	2.70805	1	3.14271	1	22.3618	0.692001	0	0	1.86488	0.0409845	0.4717	0	0.059874	67		1
1142	0		0	0		0	20.8488	0.17737	1	0.00015774	1.96423	0.0726511	0.20798	1	0.049199	83		1
1142	1	886	0.693147	1	6.78785	0	20.9906	0.262669	1	7.59426e-05	1.65595	0.00297425	0.20798	1	0.022718	83	1	1
1142	0		0	0		0	20.8461	0.132254	1	7.59426e-05	1.37288	0.00948774	0.20798	1	0.018436	83	1	1
1142	1	709	0.693147	1	6.56527	0	20.8662	0.133638	1	7.59426e-05	1.6379	0.0200593	0.208	1	0.019924	83	1	1
1142	0		0	0		0	20.8738	0.112114	1	7.59426e-05	1.30253	-0.0192258	0.208	1	0.027145	83	1	1
1142	0		0	0		0	20.9146	0.133397	0	7.59426e-05	1.03364	-0.0283399	0.208	1	0.021347	83	1	1
1142	3	362	1.38629	1	5.8944	1	21.5722	0.504923	0	9.11311e-05	1.18829	0.00169665	0.1485	1	0.055834	83	0
1142	0		0	0		1	21.6793	0.557693	0	3.67829e-05	1.88399	0.13578	0.164	1	0.054198	83	0
1142	3	245	1.38629	1	5.50533	1	21.2793	0.328355	0	3.67829e-05	1.05451	-0.0220205	0.164	1	0.049616	83
1142	7	27.5556	2.07944	1	3.35185	1	21.2684	0.269815	0	3.67829e-05	1.83074	0.00997279	0.164	1	0.057235	83
1142	5	62	1.79176	1	4.14313	1	21.3206	0.218068	0	2.75857e-05	2.42026	0.0194042	0.164	1	0.115568	83	0	1
1142	2	63	1.09861	1	4.15888	1	21.9517	0.476831	1	2.75857e-05	1.24681	0.0709853	0.164	1	0.086275	83	0
1142	2	258	1.09861	1	5.55683	1	21.9869	0.4375	0	2.75847e-05	1.28726	0.000269336	0.2506	1	0.042921	53
1143	0		0	0		0	20.3475	0.45131	1	0	3.09923	0.0805531	0.20912	0	0.045604	4	1
1143	4	103.667	1.60944	1	4.65078	0	20.8725	0.366666	1	1.31995e-05	1.95003	0.0485987	0.17999	0	0.019099	4	1	1
1143	2	134.5	1.09861	1	4.90897	0	20.5443	0.470986	1	6.59974e-06	2.01445	-0.21851	0.22525	1	-0.307268	4	0
1143	0		0	0		1	19.9272	1.46934	0	0	4.875	0.0590299	0.2517	1	-0.206134	27	0	0
1144	4	185.833	1.60944	1	5.23022	0	20.7247	0.415514	1	7.66365e-05	4.23159	0.0707432	0.14643	1	0.081957	24		0
1144	1	77	0.693147	1	4.35671	0	21.2698	0.583883	1	9.15191e-05	3.28463	0.03341	0.14643	1	0.054584	24		0
1144	1	107	0.693147	1	4.68213	0	21.5834	0.629814	1	9.15191e-05	1.93813	0.0349631	0.14643	1	0.04385	24
1144	0		0	0		0	21.7427	0.64426	1	9.15194e-05	1.36557	0.101331	0.1464	0	0.040032	24
1144	0		0	0		0	21.8521	0.636931	1	9.15194e-05	1.18548	0.0680243	0.1464	0	0.043051	24	0
1144	0		0	0		0	21.8912	0.657807	0	9.15194e-05	1.05173	0.0408005	0.1464	0	0.026327	24
1144	0		0	0		1	21.726	0.570286	0	0.000109823	1.1086	0.0522608	0.0945	0	0.025717	24
1144	0		0	0		1	21.7331	0.554548	0	0.000101605	2.137	0.0496659	0.0945	0	0.029485	24		0
1144	10	107.8	2.3979	1	4.68951	1	21.7057	0.578799	0	1.78584e-05	1.13267	0.0291457	0.0945	0	-0.024409	24	0	0
1144	3	117.333	1.38629	1	4.77351	1	21.7554	0.589261	0	1.78584e-05	2.64858	0.120233	0.0922	0	0.00266	24	1	0
1144	0		0	0		1	21.6068	0.513404	0	1.33934e-05	2.65601	0.173819	0.0922	0	0.034368	24		0
1144	1	763	0.693147	1	6.63857	1	21.5794	0.524906	0	0	1.82647	-0.00251574	0.0922	0	-0.049223	24	0	0
1144	2	90	1.09861	1	4.51086	1	21.5567	0.509003	0	0	2.03366	0.0394447	0.0922	0	0.001878	24	1	0
1145	0		0	0		0	21.0724	0.372437	1	1.34756e-05	1.92803	-0.149207	0.25924	0	0.033319	67		1
1145	1	707	0.693147	1	6.56244	0	21.334	0.471128	1	1.34756e-05	1.51377	-0.21851	0.25924	0	0.052325	67	0	1
1145	0		0	0		0	21.346	0.441729	1	1.34756e-05	1.13826	-0.0341864	0.25924	0	0.026383	67		1
1145	0		0	0		0	21.5399	0.526374	1	1.34756e-05	1.07794	-0.0319689	0.2592	0	0.011833	67		1
1145	1	888	0.693147	1	6.7901	0	21.581	0.515855	1	1.34756e-05	1.0325	0.065709	0.2592	0	0.030705	67		1
1145	2	273	1.09861	1	5.61313	0	21.798	0.561334	1	1.34756e-05	0.940119	-0.0183473	0.2592	0	0.015821	67		1
1145	3	141	1.38629	1	4.95583	1	21.6802	0.520074	1	1.48607e-05	1.11255	0.107524	0.2072	0	0.028495	67		1
1145	0		0	0		1	21.4937	0.399893	1	1.48616e-05	3.22307	0.264456	0.2034	0	0.065572	67		1
1145	2	336	1.09861	1	5.82008	1	21.4628	0.332509	0	1.93725e-05	1.67869	-0.128627	0.2034	0	0.061628	67		1
1145	0		0	0		1	21.9603	0.558298	0	1.11462e-05	2.35157	-0.201905	0.2034	0	0.035801	67		1
1145	0		0	0		1	22.0286	0.576666	0	1.11462e-05	1.60039	-0.0191019	0.2034	0	0.010793	67	1	1
1145	0		0	0		1	21.9913	0.564651	0	1.11462e-05	1.37051	-0.0171132	0.2198	0	-0.004043	67	0	1
1145	6	234.5	1.94591	1	5.46171	1	22.0946	0.585663	0	1.11462e-05	1.69924	0.0595094	0.2208	0	0.018788	67	1	1
1146	1	875	0.693147	1	6.77537	0	21.1859	0.365951	1	0.0001584	1.68755	0.0242494	0.12717	1	0.01631	25	1
1146	1	101.5	0.693147	1	4.62986	0	21.2398	0.381443	1	0.0001584	1.61204	0.0925594	0.12717	1	0.044573	25
1146	0		0	0		0	21.3419	0.391638	0	0	1.36024	0.115085	0.12717	0	0.046496	25
1146	2	480.5	1.09861	1	6.17691	0	21.479	0.448371	0	0	1.2149	0.140901	0.1272	0	0.057047	25	0
1146	6	18	1.94591	1	2.94444	0	21.5126	0.467764	0	9.80279e-07	1.20156	0.0824116	0.1272	0	0.061195	25	0
1146	2	312.5	1.09861	1	5.7478	0	21.4951	0.427613	0	9.80279e-07	0.968506	0.0744443	0.1272	0	0.053739	25
1146	3	12.6667	1.38629	1	2.61496	1	21.6228	0.439259	1	1.07831e-06	1.09926	0.0921173	0.2071	0	0.060741	25	0
1146	0		0	0		1	21.8036	0.32413	1	1.74816e-06	3.27091	0.0843777	0.2533	0	0.177675	25	0
1146	0		0	0		1	21.7962	0.372558	1	1.74816e-06	1.70002	0.118057	0.2533	0	0.024936	25	1
1146	0		0	0		1	21.8625	0.287711	1	6.93219e-07	3.16333	0.158392	0.2621	0	0.164447	25	0
1146	1	936	0.693147	1	6.84268	1	22.0213	0.279313	1	0	3.14745	0.172938	0.2621	0	0.123564	25	0
1146	1	110	0.693147	1	4.70953	1	22.25	0.345714	1	0	1.4544	0.15386	0.2621	0	0.084251	25	0
1146	1	318	0.693147	1	5.76519	1	22.452	0.435524	1	0	1.9933	0.10543	0.2621	0	0.084353	25
1147	0		0	0		0	20.0254	0.634041	1	0.000245527	2.38165	-0.00506132	0.52293	1	0.001116	67	1	1
1147	0		0	0		0	19.6333	0.915792	1	0	2.41328	0.0847998	0.52293	1	-0.307345	67	0
1147	0		0	0		0	18.9588	0.297417	1	0	3.21582	0.203392	0.52293	1	0.050915	67	1	1
1147	1	932	0.693147	1	6.83841	0	20.1136	0.736466	1	0	1.43611	-0.21851	0.5229	1	0.032195	67		1
1147	0		0	0		0	19.703	0.517111	1	0	1.49648	0.276577	0.5229	1	0.083607	67		1
1147	2	501	1.09861	1	6.2186	0	20.7478	0.729316	1	0	1.14027	-0.0533889	0.5229	1	0.001048	67	1	1
1147	3	99.6667	1.38629	1	4.61181	1	20.6857	0.708864	0	0	1.25317	0.0846065	0.5229	1	0.001057	67	1	1
1147	1	70	0.693147	1	4.26268	1	21.7027	0.291571	0	0	1.3814	0.116071	0.7578	1	0.053019	67		0
1147	14	42.9333	2.70805	1	3.78267	1	21.8491	0.316078	0	0	1.07419	-0.0316006	0.7578	1	0.040987	67
1147	0		0	0		1	21.9734	0.364112	0	0	1.65407	-0.0517195	0.6384	1	0.044047	67
1147	3	237.667	1.38629	1	5.47507	1	22.2505	0.467011	0	0	1.76752	-0.0305642	0.6384	1	0.035593	67
1147	2	193.5	1.09861	1	5.27043	1	22.3822	0.456428	0	0	1.07099	-0.13331	0.6384	1	0.042746	67	0
1147	1	362	0.693147	1	5.8944	1	22.6352	0.551443	0	0	1.116	-0.0775968	0.6383	1	0.00437	67	1
1148	0		0	0		0	20.3873	0.69517	1	0	1.99492	0.0924571	0.57356	1	0.004911	24	1	0
1148	1	1044	0.693147	1	6.95177	0	20.3132	0.731029	1	0	1.72738	0.0695527	0.57356	1	0.014454	24	1	0
1148	0		0	0		0	20.2794	0.670482	1	0	1.65072	0.0836831	0.57356	1	0.0336	24		0
1148	1	476	0.693147	1	6.16752	0	20.2321	0.486507	1	0	1.80515	0.106287	0.3236	1	0.03722	24	1	0
1148	0		0	0		0	20.3914	0.518832	1	0	1.39781	0.0191137	0.2981	1	0.043277	24		0
1148	0		0	0		0	20.3873	0.513344	0	0	1.15666	0.068483	0.2981	1	0.028408	24		0
1148	0		0	0		1	20.311	0.445301	0	0	1.66815	0.125982	0.2537	1	0.029632	24	1	0
1148	2	286.5	1.09861	1	5.66122	1	20.3442	0.452938	0	0	4.02972	0.0127252	0.2345	1	0.018846	24	1	0
1149	1	690	0.693147	1	6.53814	0	20.2704	0.599382	1	3.58952e-05	1.81668	0.0735078	0.23304	1	0.049293	50		1
1149	1	162	0.693147	1	5.09375	0	20.5137	0.525004	1	4.30747e-05	1.5415	0.139242	0.21511	1	0.04455	50		0
1149	2	217.5	1.09861	1	5.38679	0	20.5152	0.511038	1	4.30747e-05	1.3646	0.126245	0.21511	1	0.050396	50		0
1149	1	184	0.693147	1	5.22036	0	20.5832	0.455171	1	0	1.17434	0.089067	0.2311	0	0.055992	50	0	0
1149	0		0	0		0	20.6017	0.461234	1	0	1.1183	0.0792435	0.2311	0	0.042785	50		0
1149	1	931	0.693147	1	6.83733	0	20.874	0.566295	1	0	1.06101	0.0806738	0.2311	0	0.040167	50
1149	0		0	0		1	20.9857	0.57533	0	4.47908e-05	1.12967	0.103517	0.2034	0	0.041084	50	0	0
1149	3	284	1.38629	1	5.65249	1	21.0949	0.565539	0	4.47908e-05	1.63509	0.157719	0.2034	0	0.061228	50	0
1149	9	25.6667	2.30259	1	3.28341	1	21.2849	0.598935	0	4.47908e-05	1.12033	0.133718	0.2034	0	0.040386	50
1149	0		0	0		1	21.6111	0.611367	0	0	1.70341	0.115671	0.2086	0	0.032674	50		0
1149	2	416.5	1.09861	1	6.03428	1	21.719	0.605198	0	0	1.82968	0.105635	0.2086	0	0.056245	50	0	0
1149	0		0	0		1	21.8691	0.644467	0	0	1.76255	0.148882	0.2086	0	0.040461	50		0
1149	0		0	0		1	22.0135	0.671566	0	0	1.52097	0.133511	0.2086	0	0.030509	50		0
1150	5	110	1.79176	1	4.70953	0	20.1624	0.535287	1	0	2.22384	0.0190417	0.36077	1	0.094848	37		1
1150	0		0	0		0	20.4456	0.591186	1	0	1.6799	0.0410372	0.36077	1	0.061899	37		1
1150	0		0	0		0	20.9256	0.345245	1	0	1.75779	-0.0523914	0.27289	1	0.030435	37	1	1
1150	0		0	0		0	21.1141	0.445351	1	0	1.886	-0.0648119	0.2729	1	0.011244	37	1	1
1150	0		0	0		0	21.2374	0.563888	1	0	1.19284	0.0272397	0.2729	1	-0.051049	37	0	1
1150	5	68.6	1.79176	1	4.24276	1	22.3357	0.669169	0	0	1.20423	-0.21591	0.7578	0	0.161848	67	0	1
1150	1	157	0.693147	1	5.06259	1	22.6947	0.734616	0	0	1.09912	-0.21851	0.7578	0	0.034338	67	0	1
1150	2	247	1.09861	1	5.51343	1	23.0579	0.776253	1	0.000188447	1.04396	-0.0513807	0.7578	0	0.039198	67	0	1
1150	3	158.667	1.38629	1	5.07309	1	23.0962	0.73887	1	0.000188447	1.07169	0.268394	0.7578	0	0.039545	67		1
1151	1	885	0.693147	1	6.78672	0	19.4311	0.254263	1	0	5.05056	0.0857768	0.19996	1	0.193016	25	0
1151	0		0	0		0	20.802	0.0914125	1	0	2.28507	0.0271722	0.14962	1	0.071551	25		1
1151	0		0	0		0	20.8587	0.0719606	1	0	3.01186	0.150148	0.14962	1	0.07533	25		1
1151	0		0	0		0	20.9305	0.109356	1	0	2.83163	0.067397	0.1496	1	0.056073	25	1
1151	3	574	1.38629	1	6.35437	0	21.052	0.203297	1	0	1.69422	0.0389068	0.1496	1	0.008012	25	1
1151	0		0	0		0	20.9821	0.225834	0	0	1.22894	-0.00418454	0.1496	1	-0.080221	25	0
1151	0		0	0		1	20.9291	0.176927	0	0	1.81288	-0.0303289	0.1246	1	0.005395	25	1
1151	1	1276	0.693147	1	7.15227	1	20.4697	0.107216	1	0	2.73851	0.0885128	0.1246	1	-0.181561	25	0
1151	7	80.7143	2.07944	1	4.40323	1	20.4392	0.0535642	1	0	5.12862	0.0757257	0.1246	1	0.03101	25	1	0
1151	3	84.3333	1.38629	1	4.44657	1	20.6846	0.0855663	1	0	7.13567	0.227039	0.0922	1	0.009664	25	1
1151	0		0	0		1	20.6927	0.055853	1	0	4.16367	0.0206901	0.0922	0	0.002528	25	1
1151	0		0	0		1	20.6321	0.0904971	1	0	4.45519	0.0597725	0.0922	0	0.015863	25	1
1152	0		0	0		0	19.9418	0.315072	1	0	2.07818	0.0681004	0.27351	1	0.016702	32	1	1
1152	0		0	0		0	20.0679	0.343985	1	0	2.01308	-0.033086	0.2735	1	0.014475	32	1
1152	0		0	0		0	19.9896	0.311748	1	0	1.67435	0.0232898	0.2735	1	-0.033348	32	0
1152	0		0	0		0	20.1381	0.373488	1	0	1.20257	-0.037948	0.2735	1	0.037845	32
1152	1	1864	0.693147	1	7.53102	1	20.0487	0.264462	0	0	1.41687	-0.123719	0.2023	1	0.060848	32
1152	0		0	0		1	19.9599	0.252087	0	0	1.2261	-0.0893815	0.206	1	-0.058988	32	0
1152	0		0	0		1	20.0578	0.316073	0	0	5.61796	-0.0407378	0.206	1	0.005781	32	1
1152	0		0	0		1	19.9901	0.245625	0	0	5.60543	-0.0305658	0.2158	1	0.023633	32	1	0
1152	1	1078	0.693147	1	6.98379	1	19.9727	0.256212	0	0	2.75344	-0.039842	0.2158	1	-0.023897	32	0	0
1152	12	25.5	2.56495	1	3.27714	1	19.9771	0.252177	0	0	5.02908	0.0108831	0.2158	1	0.007373	32	1
1153	0		0	0		0	21.0501	0.0919188	1	0.00014269	2.09446	-0.0840718	0.40724	1	0.047974	23		0
1153	0		0	0		0	21.1171	0.147014	1	3.63061e-05	1.50612	0.175159	0.40724	1	0.030403	23		0
1153	0		0	0		0	21.1061	0.131676	1	3.63061e-05	1.47419	0.102825	0.40724	1	0.034204	23		0
1153	0		0	0		0	21.0614	0.0670257	1	3.60095e-05	1.59322	0.0560589	0.4072	1	0.038938	23
1153	1	1864	0.693147	1	7.53102	0	21.1073	0.0966009	1	3.87061e-05	1.3205	0.0832258	0.4072	1	0.047668	23
1153	1	329	0.693147	1	5.79909	0	21.0468	0.0480576	1	8.6469e-05	1.08835	0.0137091	0.4072	1	0.015502	23	1
1153	0		0	0		1	21.9994	0.612779	0	0	1.16131	0.00681067	0.2727	1	0.022881	23		0
1153	0		0	0		1	22.3029	0.669896	0	0	1.98459	0.0896593	0.2727	1	0.083886	23	0	0
1153	0		0	0		1	22.4719	0.72901	0	0	1.15502	0.0128031	0.2727	1	0.013966	23	1	0
1153	5	253.8	1.79176	1	5.54048	1	22.5689	0.821311	0	0	1.42089	-0.021981	0.2727	1	-0.064255	23	0	0
1153	1	425	0.693147	1	6.05444	1	22.7744	0.853835	0	0	1.28697	-0.0220593	0.2727	1	0.00154	53	1	0
1153	1	356	0.693147	1	5.87774	1	22.9007	0.973778	0	0	1.22198	0.00642177	0.2672	1	-0.100043	53	0	0
1153	0		0	0		1	22.3807	1.10886	0	0	1.50848	0.0071235	0.2672	1	-0.361305	53	0	0
1154	0		0	0		0	21.6502	0.454814	1	0	1.26148	0.0229189	0.29832	1	0.002187	36	1	1
1154	6	185.5	1.94591	1	5.22843	0	21.5375	0.544643	1	0	1.39575	-0.0114456	0.29832	1	-0.15484	36	0
1154	1	192	0.693147	1	5.26269	0	21.5562	0.549838	1	0	1.17663	0.0279959	0.29832	1	0.003525	36	1
1154	0		0	0		0	21.5321	0.61885	1	0	1.17369	0.0420037	0.2983	1	-0.088115	36	0
1154	0		0	0		0	21.5808	0.630008	1	0	1.06149	0.0627168	0.2003	0	0.00728	36	1
1154	3	63.3333	1.38629	1	4.16408	0	21.6152	0.639592	1	0	0.994363	0.0260708	0.2003	1	0.00291	36	1
1154	0		0	0		1	21.5872	0.623267	0	0	1.08038	0.00568002	0.2983	1	0.005289	36	1
1154	4	181.4	1.60944	1	5.2062	1	21.8018	0.683432	0	0	1.40102	0.0579253	0.0922	1	0.006024	36	1	1
1154	3	123.333	1.38629	1	4.82297	1	21.9442	0.682342	0	0	1.00686	0.0560186	0.1025	1	0.007562	36	1
1154	1	130	0.693147	1	4.8752	1	22.2892	0.718073	0	0	1.44805	-0.00154374	0.1801	1	0.062916	36	0
1154	2	214	1.09861	1	5.37064	1	22.6856	0.614091	0	0	1.29716	0.0525659	0.2138	1	0.045881	36	0
1154	2	117	1.09861	1	4.77068	1	22.7518	0.624569	0	0	0.96069	-0.0546104	0.2138	1	0.011711	36
1154	3	43.5	1.38629	1	3.79549	1	22.7884	0.621935	0	0	0.969775	0.0532027	0.2158	1	0.020438	36	0
1155	2	159.5	1.09861	1	5.07829	0	21.3117	0.970345	1	0	1.77679	0.0677776	0.29091	1	0.039845	25		1
1155	0		0	0		0	21.578	0.817127	1	0	1.50223	0.0461198	0.29091	1	0.016297	25	1
1155	0		0	0		0	21.6482	0.770583	1	0	1.31132	0.0626828	0.29091	1	0.024883	25
1155	3	303.333	1.38629	1	5.71812	0	21.7058	0.756167	0	0	1.22329	0.0849233	0.2909	1	0.026944	25
1155	0		0	0		0	21.705	0.74555	1	8.54828e-05	1.18567	0.0832674	0.4432	1	0.017087	25
1155	0		0	0		0	21.7483	0.730982	0	6.94548e-05	1.12452	0.0591535	0.4432	1	0.021235	25
1155	1	1212	0.693147	1	7.10085	1	21.7489	0.737138	0	8.89664e-05	1.16095	0.0365068	0.3537	1	0.005919	25	1
1155	3	102.333	1.38629	1	4.63796	1	21.7926	0.732213	0	4.7905e-05	2.26146	0.0229562	0.3537	1	0.04693	25
1155	2	85.5	1.09861	1	4.46014	1	21.758	0.695836	0	1.62455e-05	1.3725	0.0296815	0.3558	1	0.029843	25
1155	0		0	0		1	21.8034	0.671257	0	1.62455e-05	2.80536	0.101914	0.3558	1	0.041143	25
1155	0		0	0		1	21.8401	0.618722	0	1.62455e-05	3.2469	0.107097	0.3558	1	0.071698	25
1156	1	662	0.693147	1	6.49678	0	20.2914	0.217193	0	0.000189666	2.2858	0.0172914	0.58933	1	0.003746	24	1
1156	0		0	0		0	20.4327	0.324837	0	0.000112064	1.66861	0.107813	0.58933	1	0.006071	24	1
1156	0		0	0		0	20.1279	0.295068	0	0.000108668	1.66034	0.0438067	0.58933	1	-0.210037	24	0
1156	0		0	0		0	20.1545	0.309554	0	0.000108668	1.40681	-0.016831	0.5893	1	0.003916	24	1
1156	0		0	0		0	20.1544	0.302294	0	3.02332e-05	1.23751	-0.0896326	0.5893	1	0.005388	24	1
1156	0		0	0		0	20.2459	0.326181	0	0	1.1226	0.0641579	0.4542	1	0.021203	24	1
1156	2	308.5	1.09861	1	5.73496	1	20.2837	0.332922	0	0.00030965	1.19138	0.00991727	0.4542	1	0.016875	24	1
1156	0		0	0		1	20.3722	0.35789	0	0.00030965	1.83888	-0.0353522	0.4542	1	0.015614	24	1
1156	0		0	0		1	20.325	0.321461	0	0.000225053	1.14861	0.0457963	0.4542	1	0.008935	24	1
1156	0		0	0		1	20.4468	0.38723	0	0.000225053	1.69228	0.0966568	0.4542	1	0.012056	24	1
1156	0		0	0		1	20.6529	0.489093	0	0.000225053	2.20617	0.0606696	0.4542	1	0.015399	24	1
1156	2	910	1.09861	1	6.81454	1	21.1407	0.345721	0	0.000261926	1.67482	-0.0580638	0.3522	1	0.01203	24	1	1
1156	1	365	0.693147	1	5.90263	1	21.3333	0.449016	0	0.000507229	1.76685	-0.0152208	0.3522	1	0.010987	24	1	1
1157	0		0	0		0	20.5022	0.139899	0	0.000147119	1.86001	0.0564025	0.45669	1	0.025479	58	1	0
1157	0		0	0		0	20.3164	0.113054	0	0.000107396	1.75456	0.0435027	0.45669	1	-0.147418	58	0	0
1157	0		0	0		0	20.3322	0.111927	0	4.88145e-05	1.5194	0.0717604	0.45669	1	0.012802	58	1	0
1157	0		0	0		0	20.4854	0.352247	0	4.88145e-05	1.20774	0.00704433	0.4567	1	-0.115373	58	0	0
1157	0		0	0		1	20.4182	0.180748	0	0	3.92714	0.0666416	0.3719	1	0.009189	58	1	0
1157	0		0	0		1	20.3897	0.173977	0	0	2.46643	0.113748	0.3719	1	0.028582	58	1	0
1157	0		0	0		1	20.4234	0.177834	0	0	2.49634	0.120835	0.3719	1	0.041802	58	1	0
1158	0		0	0		0	20.2682	0.306203	0	5.72472e-05	2.8659	0.126045	0.27813	1	0.062571	24		1
1158	0		0	0		0	20.5548	0.428054	0	5.7244e-05	2.01771	0.0235011	0.27813	1	0.078552	24
1158	0		0	0		0	20.5442	0.386097	0	2.85221e-05	1.88352	0.060592	0.27813	1	0.053517	24		0
1158	2	182	1.09861	1	5.20949	0	20.6164	0.359707	0	0	1.41861	0.08778	0.459	1	0.052099	24		0
1158	0		0	0		0	20.9386	0.467121	0	0	1.285	0.113527	0.459	1	0.044611	24
1158	0		0	0		0	21.4257	0.640568	0	0	1.04878	-0.0640989	0.459	1	0.024519	24		1
1158	1	1232	0.693147	1	7.11721	1	21.5704	0.690139	0	0	1.35158	0.0160275	0.302	1	0.01811	24	1	1
1158	3	155.667	1.38629	1	5.05412	1	21.7456	0.730627	0	0	1.88219	0.0309666	0.2851	1	0.014104	24	1
1158	0		0	0		1	21.8686	0.756393	0	0	1.63244	-0.0444239	0.2851	1	0.012103	24	1
1158	0		0	0		1	22.0418	0.800544	0	0	2.056	0.0587401	0.2851	1	0.000728	24	1
1158	1	793	0.693147	1	6.67708	1	22.0302	0.802555	0	0	1.96855	-0.0212265	0.2851	1	-0.002586	24	0
1158	1	433	0.693147	1	6.07304	1	22.7584	0.620172	0	0	1.29396	0.0143571	0.4475	0	0.009597	24	1
1158	2	185	1.09861	1	5.22575	1	22.9333	0.650526	0	0	1.16586	0.031953	0.4475	0	0.032739	24
1159	1	565	0.693147	1	6.33859	0	19.2424	0.283264	0	0	3.40405	0.0722471	0.28971	1	0.073384	83
1159	7	75.5714	2.07944	1	4.33822	0	19.9477	0.613511	0	6.30913e-05	1.80823	0.0298657	0.20138	1	0.031252	83		0
1159	0		0	0		0	19.2519	0.273397	0	6.30913e-05	2.07412	-0.175425	0.20138	1	0.027915	83	1
1159	1	805	0.693147	1	6.69208	0	19.1545	0.19709	0	0	1.56484	0.0906753	0.2014	0	0.000588	83	1	0
1159	1	257	0.693147	1	5.55296	0	19.137	0.193543	0	0	1.27654	0.0742815	0.1457	0	-0.012236	83	0	0
1159	0		0	0		0	19.1403	0.296303	0	0	1.43676	0.0779528	0.1457	0	-0.017101	83	0
1159	0		0	0		1	19.2885	0.354747	0	0	1.54953	-0.21851	0.1201	0	-0.001444	83	0	0
1159	11	108.273	2.48491	1	4.69385	1	19.1281	0.218439	0	0	2.91738	-0.21851	0.1222	0	0.014291	83	1	1
1159	8	47.375	2.19722	1	3.87898	1	19.0208	0.208478	0	0	1.75817	-0.0468521	0.1222	0	-0.066699	83	0	1
1159	6	62.5	1.94591	1	4.15104	1	19.0733	0.221908	0	0	5.87036	0.0181636	0.2504	0	0.003779	83	1	1
1159	3	63.3333	1.38629	1	4.16408	1	19.0756	0.184769	0	0	6.33641	0.00881104	0.1818	0	0.036178	83	1	1
1159	3	158.667	1.38629	1	5.07309	1	19.1047	0.205193	0	0	3.38442	-0.000199055	0.1818	0	0.02246	83	1	1
1159	0		0	0		1	19.1294	0.201354	0	0	4.69056	-0.0285992	0.2852	0	0.018087	67	1	1
1160	1	19	0.693147	1	2.99573	0	22.6937	0.671765	1	0.00303085	1.34681	0.0519524	0.19062	1	0.063812	36	0
1160	1	617	0.693147	1	6.42649	0	22.7583	0.660066	1	0.000432979	1.18115	0.107242	0.22194	0	0.050014	36	0
1160	0		0	0		0	22.801	0.645206	1	0	1.03747	0.237539	0.22194	0	0.043881	36	0
1160	1	619	0.693147	1	6.42972	0	22.8718	0.647226	1	0	0.985148	0.194246	0.2219	0	0.037228	36	0
1160	0		0	0		0	23.118	0.679068	0	0	1.0014	0.115756	0.2219	0	0.045474	36	0
1160	9	98.8889	2.30259	1	4.60406	0	22.986	0.595406	0	0	0.964657	0.192864	0.2219	0	0.066264	36	0
1160	4	93.5	1.60944	1	4.5486	1	23.2443	0.638409	0	0	1.15762	0.0898731	0.4674	0	0.061696	36	0
1160	3	126	1.38629	1	4.84419	1	23.5755	0.673491	0	0	2.72303	0.094281	0.4674	0	0.096638	36	0
1160	1	277	0.693147	1	5.62762	1	23.8753	0.688136	0	0	1.25968	0.160491	0.4674	0	0.066333	36	0
1160	1	237	0.693147	1	5.47227	1	24.1782	0.597952	1	0	2.12142	0.0649596	0.4249	0	0.079408	36	0
1160	3	201.667	1.38629	1	5.31156	1	24.4622	0.610437	1	0	1.90146	0.129493	0.4249	0	0.096144	36	0
1160	0		0	0		1	24.8101	0.57753	1	0	1.25184	0.0496878	0.4117	0	0.076254	36	0
1161	0		0	0		0	20.9098	0.402631	1	6.58552e-06	1.6046	0.0329244	0.63474	1	0.000912	33	1	0
1161	0		0	0		0	20.9538	0.414064	1	6.10618e-06	1.42329	0.0405997	0.63474	1	0.017472	33	1	0
1161	1		0.693147	1		0	21.1206	0.465207	1	6.10618e-06	1.36348	0.0665318	0.63474	1	0.083989	33	0
1161	0		0	0		0	21.3059	0.421204	1	6.10618e-06	1.5562	0.0218825	0.6347	1	0.124334	33	0
1161	0		0	0		0	21.6183	0.374867	0	0	1.14469	0.136225	0.5721	1	0.097071	33	0
1161	1	1310	0.693147	1	7.17855	0	21.6971	0.383526	0	0	1.10955	0.0638627	0.5721	1	0.079053	33	0	1
1161	2	159	1.09861	1	5.07517	1	21.8656	0.395898	0	0	2.09801	0.0925966	0.4437	1	0.114197	33		1
1161	4	86.5	1.60944	1	4.47164	1	22.1776	0.45072	0	0	3.25002	0.0696977	0.4437	1	0.132476	33	0	1
1161	0		0	0		1	22.5594	0.577239	0	0	1.1757	-0.0929463	0.4437	1	0.054528	33	0	1
1161	1	818	0.693147	1	6.70808	1	22.9814	0.570544	0	0	2.04755	0.160831	0.3869	1	0.090688	33	0
1161	5	69.8	1.79176	1	4.25986	1	23.6462	0.544765	0	0	1.83843	0.0369208	0.3869	1	0.083293	33	0	1
1161	2	190.5	1.09861	1	5.25489	1	23.8479	0.589365	0	0	1.14434	-0.0887755	0.3498	1	0.058284	33	0	1
1161	0		0	0		1	23.8405	0.586932	0	0	1.08454	0.0255697	0.3498	1	0.012345	33
1162	1	35	0.693147	1	3.58352	0	21.7334	0.396451	1	7.53034e-05	1.28404	-0.0444458	0.32183	1	0.002558	15	1	0
1162	0		0	0		0	21.5718	0.455293	1	5.49814e-05	1.27844	0.058986	0.32183	1	-0.137335	15	0	0
1162	1	1020	0.693147	1	6.92854	0	21.1389	0.738137	1	5.49814e-05	1.50893	-0.00786862	0.27487	1	-0.377717	15	0	0
1162	0		0	0		0	21.1011	0.724039	1	5.49814e-05	1.34271	0.0584385	0.2749	1	0.004024	15	1	0
1162	0		0	0		0	21.1118	0.846063	1	0	1.30288	-0.0515557	0.2968	1	-0.123592	15	0	0
1162	0		0	0		0	20.578	1.46229	1	0	1.54171	-0.00898206	0.2968	1	-0.300561	15	0	0
1162	0		0	0		1	20.6521	0.295416	0	0	2.60409	0.0770115	0.494	1	0.063146	12	1
1162	2	373.5	1.09861	1	5.92559	1	20.7162	0.27863	0	0	2.28355	0.05748	0.5018	1	0.060771	12
1162	1	57.6667	0.693147	1	4.07187	1	20.8252	0.291967	0	0	2.15483	0.107419	0.5018	1	0.06332	12	1
1162	0		0	0		1	20.9102	0.298454	0	0	3.5122	0.0460994	0.5119	1	0.051198	12	1
1163	0		0	0		0	21.2928	0.360906	1	0.000186135	1.41428	0.0231572	0.29834	1	0.045543	32		1
1163	0		0	0		0	21.3401	0.372081	1	0.000226847	1.40589	0.0241724	0.29834	1	0.049521	32	0	1
1163	0		0	0		0	21.3534	0.350469	1	0.000235418	1.22291	0.0553912	0.29834	1	0.04846	32		1
1163	0		0	0		0	21.3941	0.326531	1	0.000109638	1.19805	0.056178	0.2983	1	0.044952	32		1
1163	1	1864	0.693147	1	7.53102	0	21.3962	0.29147	1	0.000182921	0.979369	0.0146416	0.3039	1	0.053101	32	0	1
1163	0		0	0		0	21.4929	0.307806	1	0.000190635	0.940119	0.0522771	0.3039	1	0.052963	32		1
1163	0		0	0		1	21.5174	0.288701	1	0.000247824	1.0565	0.0338694	0.2196	1	0.061636	32	0	1
1163	0		0	0		1	21.7238	0.360596	1	0.000247824	0.940119	0.0261809	0.2196	1	0.04987	32	0	1
1163	2	966	1.09861	1	6.8742	1	21.7188	0.343341	1	0.000237796	1.27394	0.0731996	0.2196	1	0.032412	32
1163	0		0	0		1	21.7922	0.375602	1	0.000237796	1.42107	0.0590291	0.2196	1	0.037629	32
1163	4	138.5	1.60944	1	4.93806	1	21.8396	0.395404	1	0.000237796	1.12469	0.0551349	0.2196	1	0.030606	32
1163	0		0	0		1	21.8007	0.349769	1	0.000237796	1.03995	-0.0227636	0.2196	1	0.042913	32	0
1164	1	596	0.693147	1	6.39192	0	21.0893	0.41847	1	5.96088e-05	1.63956	0.100986	0.36011	1	0.055015	42	0	0
1164	1	491	0.693147	1	6.19848	0	21.1975	0.439165	1	5.96088e-05	1.32672	0.162353	0.36011	1	0.059151	42	0	0
1164	0		0	0		0	21.3904	0.522047	1	5.96088e-05	1.16742	0.227196	0.36011	1	0.067728	42	0	0
1164	0		0	0		0	21.5807	0.559344	1	2.41969e-05	1.28097	0.116493	0.3601	1	0.10103	42	0	0
1164	0		0	0		0	21.8609	0.45445	1	2.41969e-05	1.03265	0.124229	0.3601	1	0.087877	42	0	0
1164	0		0	0		0	21.9269	0.467615	1	2.41969e-05	0.957416	0.119174	0.3601	1	0.068185	42	0	0
1164	0		0	0		1	22.0597	0.540824	0	7.01633e-06	1.0394	0.145916	0.3356	1	0.06741	42	0
1164	2	1087	1.09861	1	6.9921	1	22.2496	0.628058	1	5.26037e-06	1.24382	0.0699415	0.3356	1	0.026303	42	0	0
1164	2	141.5	1.09861	1	4.95934	1	22.3845	0.702541	0	3.9434e-06	0.985872	0.0265413	0.3356	1	-0.012986	42	0	0
1164	0		0	0		1	22.5589	0.657278	0	3.9434e-06	1.39954	0.085337	0.3356	1	0.072164	42	0	0
1164	0		0	0		1	22.5704	0.618082	0	3.9434e-06	1.13796	0.0392127	0.3356	1	0.042796	42	0	0
1164	3	395.667	1.38629	1	5.9831	1	22.5941	0.657995	0	3.06824e-06	1.00354	0.113798	0.2612	1	0.016238	42		0
1164	0		0	0		1	22.7897	0.6875	1	3.06824e-06	1.23027	0.21369	0.2612	1	0.037314	42	0	0
1165	1	129	0.693147	1	4.86753	0	19.8326	0.069116	1	4.57892e-06	4.70388	0.133436	0.33196	1	-0.377717	42	0	1
1165	0		0	0		0	19.8654	0.0480576	1	4.57892e-06	2.77039	-0.0175413	0.33196	1	0.059887	42	1	1
1165	2	497	1.09861	1	6.2106	0	20.1389	0.159634	1	4.57892e-06	2.40258	0.0158664	0.15	1	0.075871	42		1
1165	4	35.75	1.60944	1	3.60414	0	20.2715	0.16044	1	4.57892e-06	1.95663	0.00640274	0.15	1	0.098967	42
1165	1	568	0.693147	1	6.34388	0	20.436	0.314133	1	4.57892e-06	1.63164	0.0325277	0.15	1	-0.010934	42	0
1165	1	157	0.693147	1	5.06259	0	20.3934	0.240269	0	4.57892e-06	1.21409	0.0303766	0.15	1	0.019064	42	1
1165	1	406	0.693147	1	6.00881	1	20.4722	0.250697	0	5.99637e-06	1.28304	0.00899723	0.1518	1	0.041327	42
1165	3	34.25	1.38629	1	3.56247	1	20.6017	0.245363	0	4.49655e-06	5.40873	0.00327992	0.1347	1	0.064616	42	1
1165	6	66.2222	1.94591	1	4.208	1	20.6115	0.192692	0	4.49655e-06	2.2897	0.00974842	0.112	1	-0.046512	42	0
1165	0		0	0		1	20.7386	0.189438	0	3.37097e-06	4.08618	0.0170804	0.1006	1	0.045714	42	1
1165	3	83.8	1.38629	1	4.4403	1	20.9358	0.205617	0	2.52677e-06	2.75116	0.0185496	0.1006	1	0.019285	42	1
1165	3	73.5	1.38629	1	4.3108	1	20.7404	0.18351	0	0	2.75258	0.00569737	0.1057	1	0.039258	83	1
1165	9	40.6667	2.30259	1	3.7297	1	20.6897	0.137633	0	0	2.95597	0.0326598	0.1335	1	0.062954	83	1
1166	5	71.2	1.79176	1	4.27944	0	22.0308	0.602313	1	0	1.41636	0.0377666	0.298	1	0.002672	36	1
1166	0		0	0		0	21.7195	0.90425	1	0	1.3836	-0.132982	0.24936	1	-0.372102	36	0
1166	0		0	0		0	21.8055	0.87198	1	0	1.21076	-0.0320056	0.24936	1	-0.038968	36	0
1166	0		0	0		0	21.879	0.815916	1	0	1.26	0.0950591	0.2494	0	0.061716	36	0	1
1166	0		0	0		0	21.8929	0.814108	1	0	1.15811	-0.0319806	0.2494	0	0.001018	36	1	1
1166	1	1864	0.693147	1	7.53102	0	21.8053	0.851447	1	0	1.13038	0.0297751	0.2494	0	-0.049679	36	0	1
1166	0		0	0		1	21.7245	0.831716	1	0	1.40975	0.0278731	0.2494	0	0.017992	36	1	1
1166	2	243.5	1.09861	1	5.49922	1	21.682	0.773274	1	0	1.88531	0.00962408	0.2425	0	0.049488	36		1
1166	0		0	0		1	21.7473	0.764149	1	0	1.25214	0.0414059	0.2459	0	0.023583	36		1
1166	3	77.5	1.38629	1	4.3631	1	21.668	0.662236	1	6.51404e-05	2.49616	0.127468	0.247	0	0.07516	36		1
1166	3	184.333	1.38629	1	5.22216	1	21.6029	0.596963	1	4.88553e-05	3.48208	-0.00340975	0.247	0	0.059482	36		1
1166	0		0	0		1	21.5167	0.537735	1	4.88553e-05	2.00397	-0.0256959	0.2485	0	0.031833	36	1	1
1166	2	70.4444	1.09861	1	4.26892	1	21.6058	0.546238	1	4.88553e-05	1.69141	0.00895742	0.2485	0	0.031285	36		1
1167	0		0	0		0	20.1629	0.0495962	1	1.7891e-05	2.59212	0.0222555	0.38346	1	0.026167	42	1	0
1167	0		0	0		0	20.1356	0.0480576	1	1.7891e-05	1.97866	0.0261398	0.38346	1	0.013965	42	1	0
1167	1		0.693147	1		0	20.1412	0.0480576	1	1.7891e-05	1.52917	0.00532351	0.38346	1	0.013807	42	1
1167	1	180	0.693147	1	5.1985	0	20.1717	0.0480576	0	1.7891e-05	1.54127	0.0287812	0.3835	1	0.031469	42	1
1167	1	470	0.693147	1	6.15486	0	20.135	0.0480576	0	1.7891e-05	1.19945	-0.015748	0.3835	1	0.003233	42	1
1167	2	273	1.09861	1	5.61313	0	20.1434	0.0480576	0	1.7891e-05	1.02601	-0.0464987	0.3835	1	0.00381	42	1
1167	4	85.75	1.60944	1	4.46303	1	20.5082	0.255761	0	2.23589e-05	1.29769	-0.0776651	0.2368	0	0.011702	42	1
1167	8	50.25	2.19722	1	3.93672	1	20.6997	0.22102	0	1.67692e-05	3.4415	-0.21851	0.1868	0	0.142953	42	0	1
1167	6	39.3333	1.94591	1	3.69718	1	21.0723	0.511829	0	1.25749e-05	1.0786	0.166562	0.1868	0	0.02001	42		1
1167	1	376	0.693147	1	5.93225	1	21.0169	0.512337	0	9.43119e-06	1.84547	0.19942	0.1868	0	0.035788	42		1
1167	0		0	0		1	20.9238	0.46429	0	9.43119e-06	1.62193	0.0206371	0.1868	0	0.03182	67		1
1167	2	170.5	1.09861	1	5.14458	1	21.01	0.516649	0	9.43119e-06	1.23927	-0.00103463	0.1878	0	0.010999	67	1	1
1167	0		0	0		1	21.814	0.613467	0	0.00846317	1.2149	0.0789549	0.5609	0	0.044177	67		1
1168	2	71	1.09861	1	4.27667	0	19.9687	1.80081	1	0	4.05952	-0.00713802	0.0922	1	-0.377717	31	0	1
1168	0		0	0		0	19.6445	1.88951	0	0	3.73749	-0.000548602	0.21471	0	-0.377717	31	0	1
1168	0		0	0		0	19.507	1.88951	0	0	3.31908	-0.000812395	0.2147	0	-0.335399	31	0	1
1169	0		0	0		0	19.7479	1.09259	1	3.28065e-05	2.13	-0.00959772	0.36325	1	-0.118035	36	0
1169	0		0	0		0	19.496	1.06445	0	3.28065e-05	1.89382	0.177931	0.36325	1	0.035584	36		1
1169	0		0	0		0	19.1175	0.983934	0	0	2.40663	0.169054	0.36325	1	-0.16417	36	0	1
1169	0		0	0		0	19.1027	1.13783	1	0	1.74752	-0.0625307	0.3632	1	-0.145805	36	0	1
1169	0		0	0		0	18.9952	1.07849	1	0	1.77627	0.0178732	0.3632	1	0.074988	36		1
1169	0		0	0		0	18.9779	1.06954	0	0	1.67143	0.00651346	0.3632	1	0.008878	36	1	1
1169	0		0	0		1	19.0403	0.957635	0	0	2.16533	-0.20274	0.3632	1	0.117586	36		1
1169	1	648	0.693147	1	6.47543	1	18.7509	0.404139	0	0	7.13567	-0.21851	0.3062	1	0.083443	36	1	1
1169	1	308	0.693147	1	5.73334	1	22.2739	0.327206	0	0	1.3582	0.161	0.7142	1	0.099171	36		0
1169	3	146.667	1.38629	1	4.99496	1	22.2389	0.269682	0	0	1.20866	0.177384	0.7077	1	0.10129	37		0
1169	14	19.625	2.70805	1	3.0265	1	22.4794	0.437781	0	0	1.3677	0.0859297	0.7077	1	0.062451	37		0
1170	0		0	0		0	20.8614	0.280894	1	4.06994e-05	3.65456	-0.0106089	0.47382	1	0.111606	83
1170	0		0	0		0	21.1111	0.420491	1	4.06994e-05	2.15573	0.080701	0.47382	1	0.043813	83		1
1170	0		0	0		0	21.0904	0.446766	1	4.06994e-05	2.04822	0.107238	0.47382	1	-0.030825	83	0	1
1170	2	928.5	1.09861	1	6.83465	0	20.7311	0.582415	1	0	1.95225	-0.21851	0.4738	1	-0.37485	83	0	1
1170	0		0	0		0	21.5297	0.751065	1	0	1.26176	0.19632	0.2529	1	0.024499	83		1
1170	0		0	0		0	21.6362	0.743227	0	0	1.05436	-0.00662524	0.2529	1	0.023506	83		1
1170	3	294.333	1.38629	1	5.6881	1	21.6075	0.750953	0	0	1.57056	-0.0306424	0.2004	0	-0.015213	83	0	1
1170	8	63	2.19722	1	4.15888	1	21.7968	0.7714	0	0	2.51429	0.17763	0.2004	1	0.023098	83	1	1
1170	2	49.6364	1.09861	1	3.92467	1	21.7312	0.758998	0	0	1.24394	-0.0477252	0.1919	1	0.010407	83	1	1
1170	2	37.5	1.09861	1	3.65066	1	21.7819	0.726146	0	0	3.26618	0.155653	0.1919	1	0.044484	83		1
1170	0		0	0		1	21.7222	0.646478	0	0	2.20616	-0.00899408	0.2002	1	0.062756	67	0	1
1170	0		0	0		1	21.8135	0.543696	0	0	1.46577	0.122839	0.2002	1	0.14278	67	0	1
1170	14	48	2.70805	1	3.89182	1	21.9123	0.538781	0	0	1.6863	0.234561	0.2002	1	0.131917	67	0	1
1171	0		0	0		0	20.4911	0.460692	1	0.00019729	2.15144	0.132712	0.31547	1	0.067525	25
1171	0		0	0		0	20.5537	0.438475	1	0.000156992	2.26478	0.0954049	0.31547	1	0.095779	25
1171	0		0	0		0	20.6406	0.42952	1	0.000115705	1.92808	0.125347	0.31547	1	0.10864	25
1171	0		0	0		0	20.7679	0.380145	1	0.000115705	1.66195	0.162684	0.51	1	0.113421	25
1171	0		0	0		0	20.9629	0.417449	1	0.000115705	1.75361	0.13326	0.51	1	0.139118	25		1
1171	0		0	0		0	21.1936	0.441648	1	7.88958e-05	2.00883	0.178867	0.51	1	0.146981	25		1
1171	2	1497	1.09861	1	7.31189	1	21.5078	0.476836	1	9.62522e-05	2.91819	0.133324	0.4581	1	0.129407	25		1
1171	1	207	0.693147	1	5.33754	1	21.7752	0.502378	1	9.62522e-05	3.44556	0.0211316	0.4581	1	0.118115	25		1
1171	1	184.333	0.693147	1	5.22216	1	22.3201	0.354562	1	8.72407e-05	2.41051	0.163433	0.4152	1	0.093886	25	1	1
1171	1	192	0.693147	1	5.26269	1	22.5159	0.39556	0	4.04868e-05	5.32045	0.0766898	0.4152	1	0.101442	25		1
1171	0		0	0		1	22.7558	0.421651	0	4.04873e-05	5.455	0.0566069	0.4152	1	0.121359	25		1
1171	1	876	0.693147	1	6.77651	1	22.9305	0.38892	0	4.04873e-05	4.11465	-0.0492566	0.4152	1	0.1332	25
1171	0		0	0		1	23.0901	0.341024	0	4.04873e-05	4.76797	0.0745453	0.4152	1	0.148398	25
1172	3	135.333	1.38629	1	4.9151	0	23.148	0.358666	1	5.56262e-06	1.3324	0.14983	0.5179	1	0.130697	42	0	0
1172	1	183	0.693147	1	5.21494	0	23.2241	0.303922	1	5.38692e-06	1.36918	0.165603	0.50154	1	0.125856	42	0	0
1172	0		0	0		0	23.1853	0.302177	1	4.69278e-06	1.30015	0.225288	0.50154	1	0.122243	42	0	0
1172	0		0	0		0	23.2479	0.222844	1	4.24155e-07	1.40856	0.165016	0.5015	1	0.119952	42	0	0
1172	0		0	0		0	23.3113	0.247558	1	4.24155e-07	1.02965	0.142462	0.5015	1	0.087303	42	0	0
1172	1	1388	0.693147	1	7.23634	0	23.5561	0.38412	0	4.24155e-07	0.940119	0.0526592	0.5015	1	0.050231	42	0	0
1172	2	257.5	1.09861	1	5.5549	1	23.7401	0.433682	0	7.52048e-06	1.04719	0.110746	0.4632	1	0.046729	42	0
1172	2	201	1.09861	1	5.30827	1	23.9035	0.500469	0	5.64036e-06	1.35918	0.107985	0.4633	1	0.03442	42		0
1172	4	101.75	1.60944	1	4.6323	1	23.9272	0.54836	0	5.64036e-06	1.0078	-0.024124	0.4634	1	-0.005313	42	0	0
1172	7	38.7143	2.07944	1	3.68171	1	24.1299	0.600351	0	1.18448e-05	1.20653	0.188705	0.4634	1	0.045214	42	0	0
1172	1	124.75	0.693147	1	4.8343	1	24.267	0.621799	0	3.57468e-07	1.04841	0.0183689	0.4899	1	0.022788	42	0	0
1172	2	173.5	1.09861	1	5.16192	1	24.3991	0.664351	0	3.57468e-07	0.988918	0.05139	0.4899	1	0.006563	42	1	0
1172	6	66.6667	1.94591	1	4.21459	1	24.9085	0.665573	0	2.28559e-07	1.01506	0.119494	0.6739	1	0.040993	42	0	0
1173	7	46.5714	2.07944	1	3.86223	0	20.8025	0.597351	1	0.000432913	3.04156	0.0105754	0.33645	0	0.210659	83	0	1
1173	0		0	0		0	20.8202	0.570973	1	0.000172678	2.66833	-0.134078	0.33645	0	0.036637	83	1	1
1173	1	285	0.693147	1	5.65599	0	20.9264	0.608724	1	0.000345355	2.91193	-0.095802	0.33645	0	0.005411	83	1	1
1173	0		0	0		0	20.9835	0.625541	1	0.000172678	1.20741	-0.0198971	0.3365	0	0.003459	83	1	1
1173	0		0	0		0	20.9921	0.74545	1	0.000172678	1.18039	-0.005369	0.3365	0	-0.114362	83	0	1
1173	2	505.5	1.09861	1	6.22752	0	20.8023	0.862505	1	0.000172678	1.15902	0.048017	0.3365	0	-0.155793	83	0	1
1173	4	110.75	1.60944	1	4.71626	1	20.9641	0.852711	0	0.000172678	1.25964	0.022413	0.3365	0	0.007833	83	1	1
1173	9	43.3333	2.30259	1	3.79174	1	21.1823	0.724146	0	0.000147562	1.78949	-0.0305756	0.4321	0	0.064604	83		1
1173	5	68.6	1.79176	1	4.24276	1	21.7771	0.7204	1	0.000655528	1.1494	-0.135442	0.4043	0	0.06629	83	0	1
1173	2	177	1.09861	1	5.18178	1	22.5617	0.801839	0	0.000544966	1.78252	-0.0777378	0.41	0	0.072999	83	0	1
1173	1	111	0.693147	1	4.7185	1	23.2406	0.848338	0	0.000579404	1.85966	-0.0277155	0.41	0	0.045693	67	0	1
1173	14	43.4667	2.70805	1	3.79474	1	23.6142	0.863577	1	0.000543274	1.3157	-0.0912136	0.41	0	0.029409	67	0
1173	9	41.1111	2.30259	1	3.74031	1	23.9775	0.89857	1	0.000649369	1.2411	-0.0599436	0.4153	0	0.016925	67
1174	0		0	0		0	21.4989	0.132941	1	0.000359968	1.49499	0.0793414	0.23971	1	0.073798	36	0
1174	0		0	0		0	21.5308	0.147105	1	0.000447429	1.68861	0.119786	0.23971	1	0.076875	36	0
1174	0		0	0		0	21.5768	0.162656	1	0.000447429	1.43455	0.128925	0.23971	1	0.086893	36	0
1174	0		0	0		0	21.6043	0.0908772	1	0.000840317	1.46469	0.0965847	0.2397	1	0.093798	36	0
1174	0		0	0		0	21.6485	0.103152	0	0.00131747	1.57203	0.0947155	0.2397	1	0.092122	36
1174	0		0	0		0	21.6647	0.0912032	0	0.00118203	1.23034	0.104398	0.2397	1	0.086129	36
1174	0		0	0		1	21.7011	0.100126	0	0.00142019	1.20341	0.140827	0.1347	0	0.089658	36	0
1174	2	0	1.09861	1	0	1	21.945	0.110381	0	0.00104517	2.51011	0.0152445	0.1347	0	0.12643	36	0
1174	1	129.667	0.693147	1	4.87265	1	21.7636	0.0697986	1	0.0019947	1.28528	0.0445762	0.1347	0	0.079655	36
1174	1	180	0.693147	1	5.1985	1	21.8202	0.0965254	1	0.00164443	2.76582	0.16312	0.1347	0	0.075536	36
1174	0		0	0		1	21.8638	0.101122	1	0.00143561	4.06257	0.0673249	0.1347	0	0.086653	36
1174	2	124.75	1.09861	1	4.8343	1	21.8724	0.100524	1	0.00142672	2.45849	0.0855249	0.1347	0	0.094207	36
1174	1	378	0.693147	1	5.93754	1	21.9611	0.130811	0	0.000531316	1.71644	0.126845	0.1347	0	0.116067	36	0
1175	0		0	0		0	21.7494	0.155862	1	5.77173e-05	1.31769	0.0626022	0.60543	1	0.079341	42	0
1175	1	69	0.693147	1	4.2485	0	21.7243	0.123851	1	5.77173e-05	1.22512	0.0750176	0.60543	1	0.05825	42
1175	0		0	0		0	21.6956	0.110342	1	5.77173e-05	1.15304	0.0450907	0.60543	1	0.039048	42		1
1175	0		0	0		0	22.1669	0.266786	1	5.77173e-05	1.1269	0.119012	0.6054	1	0.076561	42	0	0
1175	0		0	0		0	22.1764	0.266574	1	5.77173e-05	1.04021	0.0927692	0.6054	1	0.051349	42		0
1175	0		0	0		0	22.1147	0.257529	1	3.84782e-05	0.972308	0.145351	0.6054	1	0.025586	42		0
1175	2	994	1.09861	1	6.90274	1	22.3472	0.405285	0	0	1.0257	0.118228	0.5454	1	0.020071	42		0
1175	2	209	1.09861	1	5.34711	1	23.0538	0.40491	0	0	1.17752	0.0249321	0.5454	1	0.010976	42	1
1175	1	189	0.693147	1	5.24702	1	22.9305	0.541113	0	0	0.95258	0.0527673	0.5454	1	0.000933	42	1
1175	0		0	0		1	23.1476	0.503836	0	0	1.14373	0.0761718	0.5454	1	0.00987	42		0
1175	1	856	0.693147	1	6.75344	1	23.265	0.58094	0	0	0.996005	0.0296958	0.5454	1	0.013382	42		0
1175	2	109.5	1.09861	1	4.70502	1	23.4158	0.667547	0	0	0.940119	0.0129585	0.5454	1	-0.006149	42	0	0
1175	1	426	0.693147	1	6.05678	1	23.5704	0.670248	0	0	1.0133	0.0858637	0.5454	1	0.021826	42	0	0
1176	0		0	0		0	20.9665	0.757732	1	0	1.79236	0.180749	0.34341	1	-0.000385	28	0
1176	0		0	0		0	20.8942	0.936223	1	0	1.7295	0.0802497	0.34341	1	-0.082735	28	0
1176	1	1285	0.693147	1	7.15929	0	20.8277	0.970284	1	0	1.39355	-0.011597	0.34341	1	-0.055243	28	0
1176	1	414	0.693147	1	6.02828	0	20.6539	0.663528	1	0.000189268	1.38521	0.0186292	0.3434	1	0.044185	28
1176	1	226	0.693147	1	5.42495	0	20.6667	0.639996	0	0.000189268	1.21948	0.0330131	0.253	1	0.024607	28
1176	0		0	0		0	20.6807	0.638659	0	0.000115045	1.10268	0.0633119	0.253	1	0.006314	28	1
1176	1	1723	0.693147	1	7.4524	1	21.0811	0.456757	1	0	2.18632	0.0549316	0.3244	1	0.070781	44
1177	0		0	0		0	19.6463	0.5213	1	4.71852e-05	3.10255	0.00992302	0.21126	0	0.014303	25	1	0
1177	1	772	0.693147	1	6.65028	0	19.6164	0.567275	1	1.40081e-05	2.66741	-0.0216602	0.21126	0	-0.031721	25	0	0
1177	0		0	0		0	19.8032	0.618332	1	7.37268e-06	1.65939	0.015515	0.2113	0	0.018261	25	1	0
1177	0		0	0		0	19.9268	0.633877	0	7.37268e-06	1.42024	0.0216688	0.2976	0	0.028836	25		0
1177	0		0	0		0	19.7107	0.893411	0	7.37268e-06	1.36075	-0.00316153	0.2976	0	-0.348257	25	0	0
1177	0		0	0		1	19.6622	0.993808	1	0	1.60971	0.027306	0.2551	0	-0.103551	25	0	0
1177	3	671.333	1.38629	1	6.51075	1	19.6623	0.939523	1	0	4.45326	0.0374648	0.2551	0	0.054286	25	1	0
1177	1	367	0.693147	1	5.90808	1	19.6829	0.931354	1	0	2.97132	0.0947435	0.2551	0	0.009403	25	1	0
1177	13	22.1538	2.63906	1	3.14216	1	19.2905	0.963965	1	0	5.91099	-0.144772	0.2551	0	-0.065571	25	0	1
1177	0		0	0		1	19.2252	1.17328	0	0	5.94265	0.0235372	0.1919	1	-0.21175	25	0	0
1177	1	660	0.693147	1	6.49375	1	19.0912	1.22656	0	6.63534e-06	4.8625	0.0621849	0.1919	1	-0.028438	25	0	0
1178	3	49.6	1.38629	1	3.92395	0	19.797	1.2352	0	0	2.85061	0.00298641	0.11915	1	-0.338572	67	0
1178	1	4	0.693147	1	1.60944	0	19.5766	0.978702	0	0	2.05989	-0.0265155	0.11915	1	0.071093	67	0	1
1178	7	70.4286	2.07944	1	4.2687	0	19.7539	0.907518	1	0	2.02725	0.0995661	0.11915	1	0.009167	67	1	1
1178	0		0	0		0	19.9869	0.582381	1	0	1.52921	0.235939	0.296	1	0.027334	67		1
1178	0		0	0		0	19.8789	0.461175	1	0	1.30933	-0.072625	0.296	1	0.002806	67	1	1
1178	1	1034	0.693147	1	6.94216	0	20.3948	0.670588	0	0	1.11108	-0.187675	0.296	0	0.013727	67	1	1
1178	3	212	1.38629	1	5.36129	1	20.1913	0.608595	0	0	1.24973	-0.0618101	0.2496	0	0.01821	67		1
1178	3	129.333	1.38629	1	4.8701	1	20.2047	0.588088	0	0	2.67145	0.0353908	0.2545	0	0.031998	67	1	1
1178	1	255	0.693147	1	5.54518	1	20.1539	0.744049	0	0	2.38361	-0.0789799	0.1365	1	-0.037172	67	0	1
1178	1	187	0.693147	1	5.23644	1	19.8238	0.628178	0	0	5.76225	0.0814044	0.1365	1	0.046675	67	1	1
1178	0		0	0		1	20.0011	0.678716	0	0	4.66708	0.00778103	0.1365	1	0.003751	67	1	1
1178	1	927	0.693147	1	6.83303	1	19.8657	0.585151	0	0	3.03129	0.0687668	0.1365	1	0.052383	67	1	1
1178	1	437	0.693147	1	6.08222	1	19.8627	0.573679	0	0	3.10108	0.14961	0.1365	0	0.012788	67	1	1
1179	0		0	0		0	20.7202	0.571428	1	8.37832e-05	1.82878	0.070104	0.299	0	0.04171	37	0	1
1179	1	1065	0.693147	1	6.97167	0	20.8133	0.587832	1	8.37832e-05	1.5215	0.163252	0.299	0	0.025052	37		1
1179	1	393	0.693147	1	5.97635	0	20.8781	0.606803	1	8.37832e-05	1.24517	0.0749157	0.14952	0	0.007506	37	1	1
1179	1	308	0.693147	1	5.73334	0	20.9119	0.612662	1	8.37832e-05	1.07245	0.0725817	0.2495	0	0.010025	37		1
1179	0		0	0		0	20.7991	0.551913	1	8.37832e-05	1.0301	0.0375325	0.2495	0	0.014406	37		1
1179	0		0	0		0	20.8148	0.580853	1	8.37832e-05	0.985774	-0.0886478	0.2495	0	-0.020215	37	0	1
1179	3	338.667	1.38629	1	5.82796	1	20.7537	0.530255	0	9.49044e-05	1.28649	0.0927268	0.1996	0	0.031525	37		1
1179	4	125.25	1.60944	1	4.83826	1	21.5214	0.201332	0	9.49044e-05	1.39819	0.0523572	0.1996	0	0.018969	37		1
1179	7	39.375	2.07944	1	3.69821	1	21.0557	0.324883	0	9.49044e-05	1.06372	0.039576	0.1996	0	0.03851	37		1
1179	7	57.8571	2.07944	1	4.07511	1	21.2525	0.300991	0	0	1.54647	0.0504413	0.1996	0	0.054438	37	0	1
1179	1	219	0.693147	1	5.39363	1	21.3515	0.280524	0	4.59472e-05	1.89935	0.0527261	0.1996	0	0.02755	37		1
1179	3	121.333	1.38629	1	4.80675	1	21.5027	0.244076	0	4.85101e-05	1.34475	0.0268392	0.2454	0	0.06152	37		1
1179	1	464	0.693147	1	6.14204	1	21.673	0.318555	0	4.85101e-05	1.33757	0.0027577	0.2215	0	0.056733	37		1
1180	0		0	0		0	20.5093	0.322585	1	4.47338e-05	2.47243	0.0908964	0.4538	1	0.069452	74
1180	0		0	0		0	21.1917	0.270251	1	3.8167e-05	1.67158	0.0338588	0.4597	1	0.056577	74
1180	0		0	0		0	21.2038	0.259859	1	3.8167e-05	1.26883	0.0368143	0.4597	1	0.030144	74
1180	1	1116	0.693147	1	7.0184	0	21.2143	0.248278	1	3.8167e-05	1.12985	0.035364	0.4443	1	0.044915	74	0
1180	0		0	0		0	21.2866	0.275672	1	0	0.989417	0.0153772	0.4443	1	0.023423	74
1180	0		0	0		0	21.2272	0.41862	1	0	0.950466	-0.00664385	0.4443	1	-0.169786	74	0
1180	0		0	0		1	21.5386	0.511662	0	0.000131406	1.43251	0.276577	0.3031	1	0.06974	74	0	1
1180	0		0	0		1	21.4406	0.29758	0	3.44801e-05	2.95183	-0.21851	0.3031	1	0.098706	74	0
1180	2	240	1.09861	1	5.4848	1	21.4544	0.332116	0	1.7241e-05	1.13418	0.0487565	0.3031	1	0.022337	74	1
1180	0		0	0		1	21.471	0.331394	0	8.61952e-06	2.34862	-0.0142096	0.3031	1	0.054687	74
1180	0		0	0		1	21.5138	0.329299	0	4.30876e-06	1.75572	0.00146768	0.3031	1	0.044813	55
1180	0		0	0		1	21.4527	0.277067	0	2.15338e-06	1.16049	0.0555067	0.3031	1	0.032575	55
1180	0		0	0		1	21.4933	0.292067	0	1.07569e-06	1.23157	0.0326611	0.3031	1	0.018772	52	1
1181	0		0	0		0	21.5597	0.539767	1	0.000136758	2.92466	0.00618771	0.21916	0	0.046282	34		1
1181	0		0	0		0	21.8312	0.610129	1	0	2.77671	0.0128703	0.21916	0	0.026234	34	1	1
1181	1	1063	0.693147	1	6.96979	0	22.4227	0.681547	1	0	2.15093	0.0423397	0.21916	0	0.050209	34		1
1181	1	134	0.693147	1	4.90527	0	23.0414	0.69135	1	6.40829e-07	1.74979	0.0174527	0.2192	0	0.05693	34		1
1181	1	310	0.693147	1	5.73979	0	22.9176	0.665555	0	0.000428074	1.00831	0.0856978	0.2192	0	0.074055	34	0	1
1183	0		0	0		0	22.1824	0.601258	1	0	1.14593	0.243141	0.4103	1	0.014054	34	1	0
1183	0		0	0		0	22.0225	0.540448	1	0	1.32093	0.185779	0.4103	1	0.029574	34		0
1183	0		0	0		0	21.9992	0.470178	1	0	1.32243	0.276501	0.4103	1	0.086719	34	0	0
1183	0		0	0		0	22.0589	0.378782	1	0	1.63151	0.217363	0.4103	1	0.128132	34	0
1183	2	103	1.09861	1	4.64439	0	22.1422	0.365288	1	1.39015e-06	1.06389	0.184999	0.4103	1	0.10073	34	0
1183	0		0	0		0	22.2631	0.358558	0	1.39015e-06	1.06283	0.21658	0.4103	1	0.110793	34	0
1183	0		0	0		1	22.3791	0.395287	0	1.39015e-06	1.55019	0.220847	0.4103	1	0.11995	34	0
1183	1	875	0.693147	1	6.77537	1	22.5355	0.409687	0	1.39015e-06	1.89169	0.137589	0.4103	1	0.126619	34	0
1183	0		0	0		1	22.509	0.30395	0	1.39015e-06	1.07635	0.0305306	0.4103	1	0.133703	34	0
1183	0		0	0		1	22.8388	0.403587	0	1.39015e-06	2.32033	0.276577	0.4103	1	0.130228	34	0
1183	0		0	0		1	23.1425	0.444496	0	1.506e-06	2.29722	0.241834	0.4103	1	0.15546	34	0
1183	1	1555	0.693147	1	7.34987	1	23.193	0.37164	0	1.506e-06	1.59626	0.0970831	0.4103	1	0.160817	34	0
1183	3	167.333	1.38629	1	5.12595	1	23.2967	0.375408	0	1.506e-06	1.45982	0.172824	0.4103	1	0.117441	34	0
1184	0		0	0		0	20.9033	0.54683	1	0	1.93425	0.206162	0.2969	1	0.038838	32
1184	0		0	0		0	20.7703	0.465916	1	0	1.61036	0.0330112	0.41689	1	0.057217	32	0
1184	1	917	0.693147	1	6.8222	0	20.7599	0.43874	1	0	1.44446	0.0257023	0.41689	1	0.046922	32
1184	0		0	0		0	21.0394	0.520993	0	0	1.18671	0.0426844	0.4169	1	0.037864	32		1
1184	0		0	0		0	21.1927	0.550393	0	0	1.15352	0.0577313	0.4169	1	0.042007	32		1
1184	0		0	0		0	21.1667	0.505814	0	0	1.03163	0.0515254	0.4169	1	0.050896	32
1184	0		0	0		1	21.2952	0.505602	0	0	1.17008	0.0469938	0.337	1	0.094985	32	0	1
1184	2	257.5	1.09861	1	5.5549	1	21.3708	0.522984	0	0	1.4971	0.034514	0.337	1	0.054669	32	0
1184	4	106.8	1.60944	1	4.68028	1	21.3621	0.508555	0	0	1.04982	0.0501028	0.337	1	0.044719	32	0
1184	1	357	0.693147	1	5.88053	1	21.44	0.514775	0	0	1.78019	0.0741287	0.337	1	0.05984	32	0
1184	1	351	0.693147	1	5.86363	1	21.816	0.465396	0	0	1.92327	0.0474945	0.337	1	0.03816	32
1184	1	324	0.693147	1	5.78383	1	21.875	0.478884	0	0	1.22685	0.0242258	0.341	1	0.02678	83
1184	0		0	0		1	21.8964	0.488602	0	0	1.34142	0.0351291	0.341	1	0.012166	83	1
1185	3	448	1.38629	1	6.10702	0	20.07	0.538971	1	1.95873e-05	2.91023	-0.0286766	0.41633	1	0.063755	6
1185	1	211.5	0.693147	1	5.35894	0	19.953	0.514359	1	1.95873e-05	2.16828	-0.00545083	0.41633	1	0.024017	6	1
1185	0		0	0		0	19.7958	0.518427	1	0	1.89475	-0.00233448	0.41633	1	-0.099316	6	0
1185	0		0	0		0	19.6763	0.685695	1	0	1.61081	0.0104663	0.4163	1	-0.222815	6	0
1185	0		0	0		0	19.5558	0.799194	1	0	1.72531	-0.0517234	0.4163	1	-0.153754	6	0	0
1185	2	864	1.09861	1	6.76273	1	19.8405	0.448818	0	0	1.54392	0.239004	0.4678	1	0.097363	6		0
1185	0		0	0		1	19.9139	0.365961	0	0	3.73484	0.0990894	0.4694	1	0.101689	6		0
1185	0		0	0		1	20.1882	0.302127	0	0	3.67757	0.266786	0.4711	1	0.091004	6		0
1185	1	762	0.693147	1	6.63726	1	20.2519	0.303679	0	0	4.06108	0.276577	0.4711	1	0.090596	6
1185	0		0	0		1	20.4133	0.317642	0	0	3.2702	-0.0167955	0.4711	1	0.096541	6
1185	0		0	0		1	22.3492	0.573852	0	0	1.22435	0.0208273	0.4711	1	0.088007	6	0
1186	0		0	0		0	21.3637	0.445653	1	2.02046e-05	1.30835	0.0541261	0.27521	1	0.008923	24	1
1186	0		0	0		0	21.2197	0.386155	1	2.02046e-05	1.5674	0.0692308	0.27521	1	0.00537	24	1
1186	1	376	0.693147	1	5.93225	0	21.193	0.430354	1	2.02046e-05	1.20852	0.0390561	0.27521	1	-0.071046	24	0
1186	1	280	0.693147	1	5.63835	0	21.1842	0.429065	1	1.34698e-05	1.14017	0.0178901	0.2752	1	0.000219	24	1
1186	0		0	0		0	21.164	0.415689	1	1.34698e-05	0.956184	0.0384156	0.2752	1	0.002568	24	1
1186	1	756	0.693147	1	6.62936	0	21.2348	0.459326	0	2.35721e-05	0.940119	0.0487063	0.2752	1	0.003941	24	1
1186	0		0	0		1	21.2039	0.428286	0	1.64331e-05	1.10842	0.148681	0.2015	1	0.016769	24	1
1186	0		0	0		1	21.2776	0.461099	0	1.64331e-05	2.77039	0.156055	0.2002	1	0.01863	24	1
1186	2	427.5	1.09861	1	6.06029	1	21.4409	0.455282	0	1.64331e-05	1.43664	0.172142	0.2002	1	0.082514	24		0
1186	5	108	1.79176	1	4.69135	1	21.4358	0.460366	0	1.64331e-05	2.34181	0.0923282	0.2002	1	0.009412	24	1	0
1186	1	431	0.693147	1	6.06843	1	21.4238	0.445368	1	8.21655e-06	2.34391	0.0348522	0.2002	1	0.011698	24	1	0
1186	1	99	0.693147	1	4.60517	1	21.553	0.491651	1	8.21655e-06	1.46307	0.0765124	0.2002	1	0.023469	24	1	0
1186	3	162.667	1.38629	1	5.09783	1	21.601	0.474181	0	8.21655e-06	1.49737	0.097107	0.2015	1	0.043412	24		0
1187	0		0	0		0	20.9032	0.32933	1	5.5034e-05	3.37334	0.140072	0.38676	1	0.112016	49	0	1
1187	0		0	0		0	20.7911	0.268638	1	5.5034e-05	2.72491	0.0243128	0.38676	1	0.043292	49
1187	0		0	0		0	20.7941	0.238574	0	2.79101e-05	3.13937	0.0774995	0.38676	1	0.032256	49	1
1187	0		0	0		0	20.7431	0.189354	0	1.5724e-05	3.56625	0.074098	0.3868	1	0.009403	49	1
1187	0		0	0		0	20.6121	0.0480576	0	1.5724e-05	3.10153	0.0856306	0.3868	1	0.049737	49	1
1187	0		0	0		0	20.636	0.0926984	1	1.5724e-05	1.3894	0.132103	0.3868	1	0.025391	49	1
1187	0		0	0		1	20.6415	0.0653199	0	1.5724e-05	2.28552	0.154376	0.3868	1	0.078213	49		0
1187	0		0	0		1	20.7748	0.0975888	0	9.66944e-06	4.59365	0.154587	0.2457	1	0.067905	49	1	0
1187	1	1864	0.693147	1	7.53102	1	20.6872	0.064439	0	9.66944e-06	1.92233	0.141691	0.2457	1	0.148948	49		0
1187	0		0	0		1	20.6294	0.0480576	0	9.66944e-06	3.54829	-0.0099129	0.2457	1	0.009137	49	1	0
1187	0		0	0		1	20.6713	0.0814459	0	9.66944e-06	3.59221	0.121225	0.2457	1	0.007586	49	1	0
1187	4	291	1.60944	1	5.67675	1	20.654	0.0555584	0	9.66944e-06	2.96539	0.0537155	0.2457	1	0.009867	49	1	0
1187	1	441	0.693147	1	6.09131	1	20.7205	0.0993638	0	9.66944e-06	2.11347	0.131291	0.2457	1	0.023766	49	1	0
1188	0		0	0		0	18.7509	0.10316	1	1.83312e-05	5.6421	0.0637895	0.24316	1	0.004192	37	1	0
1188	2	201	1.09861	1	5.30827	0	19.5069	0.669058	1	0	2.2631	-0.113289	0.24316	1	0.012885	37	1	1
1188	0		0	0		0	19.2358	0.758945	1	0	3.37625	-0.18128	0.24316	1	-0.190301	37	0	1
1188	1	441	0.693147	1	6.09131	0	18.7509	1.36041	1	0	4.80793	0.0116351	0.2432	1	-0.377717	37	0	1
1188	0		0	0		0	18.7509	1.3377	1	0	4.0277	0.125852	0.2432	0	0.015331	37	1	1
1188	6	127.167	1.94591	1	4.85333	0	18.7509	1.42148	1	0	1.6369	0.192592	0.2432	0	-0.104415	37	0	1
1188	0		0	0		1	18.7509	1.88951	1	0	7.13567	-0.114093	0.2195	0	-0.377717	37	0	1
1188	2	163	1.09861	1	5.09987	1	18.7509	1.88951	1	0	7.13567	0.000169416	0.2195	0	0.108528	37	1	1
1188	1	180	0.693147	1	5.1985	1	18.7509	1.88951	0	0	7.13567	0.000194042	0.2195	0	0.00566	37	1	1
1188	0		0	0		1	18.7509	1.88951	0	0	7.13567	-0.21851	0.2195	1	-0.341918	37	0	1
1188	0		0	0		1	18.7509	1.88951	0	0	7.13567	0.143424	0.2195	1	0.061645	37	1	1
1188	0		0	0		1	18.7509	1.88951	0	0	7.13567	0.276577	0.2195	1	0.0272	37	1	1
1188	1	1670	0.693147	1	7.42118	1	18.7509	1.88951	0	0	7.13567	-0.181979	0.2195	1	-0.377717	37	0	1
1189	0		0	0		0	19.1497	1.88951	1	0	5.34642	-0.0119889	0.26703	1	-0.199315	53	0
1190	0		0	0		0	21.8711	0.571192	1	0.000213743	4.12631	0.0393818	0.12626	1	0.132006	25		1
1190	0		0	0		0	20.3026	1.79491	1	0	3.14997	0.00433426	0.12626	1	0.007288	25	1	1
1190	0		0	0		0	20.2346	1.88951	1	0	2.57263	-0.0141243	0.1263	1	-0.101212	25	0	1
1190	0		0	0		0	20.0469	1.88951	1	0	2.65384	-0.0183392	0.1263	1	-0.377717	25	0	1
1190	0		0	0		0	20.0338	1.88951	0	0	2.85073	0.0108209	0.1263	1	0.011417	25	1	1
1190	2	913	1.09861	1	6.81783	1	19.7562	1.88951	0	0	3.69765	0.00695735	0.09633	1	-0.048112	25	0	1
1190	9	56.8889	2.30259	1	4.05853	1	19.782	1.88951	0	0	7.13567	0.0569729	0.0922	1	0.045191	25	1
1190	5	78.4	1.79176	1	4.3745	1	19.6667	1.88951	0	0	7.13567	0.000285045	0.1323	1	-0.377717	25	0
1190	2	44.5	1.09861	1	3.81771	1	19.1703	1.88951	0	0	7.13567	-0.0465061	0.0922	1	0.210659	25	0	1
1191	3	198.333	1.38629	1	5.29498	0	19.972	0.722927	1	0	2.04533	0.0679133	0.29435	0	-0.090389	67	0	0
1191	1	283	0.693147	1	5.64897	0	20.4414	0.806913	1	0	1.26826	-0.118122	0.2943	0	0.008824	67	1
1191	0		0	0		0	20.3736	0.781096	1	2.56051e-05	1.19653	0.0891564	0.2943	0	0.016101	67
1191	0		0	0		0	20.4331	0.755753	0	2.56051e-05	1.12559	0.107966	0.2943	0	0.008007	67	1
1191	1	1091	0.693147	1	6.99577	1	20.2016	0.679144	0	0	1.3342	-0.0428144	0.2814	0	0.038018	67
1191	4	149	1.60944	1	5.01064	1	21.3921	0.736705	0	0	1.13737	0.00725281	0.6593	0	0.05494	67		1
1191	2	142	1.09861	1	4.96284	1	21.6573	0.73576	0	0	1.30013	-0.0176123	0.6593	0	0.055504	67	0	1
1191	2	164	1.09861	1	5.10595	1	22.4945	0.806471	0	0.000508037	1.23837	0.0523164	0.5007	0	0.008478	67	1	1
1192	0		0	0		0	21.1887	0.355359	1	0.00156141	1.66941	0.153109	0.64077	0	0.091909	34	0
1192	0		0	0		0	21.4502	0.305586	1	0.00185385	1.43706	0.12136	0.58522	0	0.065303	34	0
1192	1	1864	0.693147	1	7.53102	0	21.6399	0.363212	1	0.00185385	1.20595	0.107541	0.58522	0	0.063352	34	0	0
1192	7	78	2.07944	1	4.36945	0	21.8575	0.400693	0	0.00185385	1.08227	0.081614	0.5852	0	0.055077	34	0
1192	0		0	0		0	22.2063	0.543024	0	0.00185385	1.0913	0.0460036	0.5852	1	0.04326	34	0
1192	2	329	1.09861	1	5.79909	0	22.329	0.573909	0	0.00185385	1.06492	0.0453559	0.5852	0	0.037072	34
1192	0		0	0		1	22.3678	0.565653	0	0	1.18506	0.0733311	0.6105	0	0.042319	34
1192	3	241.333	1.38629	1	5.49031	1	22.4263	0.558466	0	0	2.07397	0.0940633	0.6105	0	0.070154	34	0
1192	0		0	0		1	22.4825	0.692608	0	0	1.11896	0.0756039	0.6105	0	0.056332	34	0
1192	0		0	0		1	22.4827	0.676859	0	0	1.5191	0.125149	0.6105	0	0.051788	34	0	0
1192	0		0	0		1	22.8125	0.499961	0	0	2.59805	0.0558752	0.5153	0	0.058474	34
1192	1	1644	0.693147	1	7.4055	1	22.8985	0.531791	0	0	1.55496	0.0471192	0.5153	0	0.057858	34	0
1192	2	178.5	1.09861	1	5.19018	1	22.8708	0.535614	0	0	1.3703	0.07179	0.5153	0	0.044579	34	0
1194	1	18.3333	0.693147	1	2.96183	0	20.8207	0.838718	1	0.000116071	1.54437	0.0221565	0.24004	1	-0.071104	50	0	0
1194	0		0	0		0	20.6744	0.982694	1	5.80357e-05	1.53582	-0.0133835	0.24004	1	-0.158852	50	0	0
1194	0		0	0		0	20.5075	1.22855	1	5.80357e-05	1.48319	0.0747264	0.24004	1	-0.25878	50	0	0
1194	1	668	0.693147	1	6.50578	0	20.3073	1.1223	1	5.80357e-05	1.49093	-0.044998	0.24	1	0.056446	50	0	0
1194	5	48.3333	1.79176	1	3.8986	0	20.839	0.918433	0	5.80357e-05	1.12942	-0.141072	0.24	0	0.024406	50
1194	3	136.333	1.38629	1	4.92241	1	20.8343	0.884676	0	7.54464e-05	1.38479	0.049861	0.3455	0	0.049798	50	0
1194	1	99	0.693147	1	4.60517	1	21.3641	0.891053	0	7.54464e-05	1.88615	0.122892	0.3513	0	0.051083	50	0	1
1194	3	231	1.38629	1	5.44674	1	21.6303	0.764406	0	7.54464e-05	1.01455	-0.0925257	0.3505	0	0.010038	50		1
1194	5	77.4	1.79176	1	4.36182	1	21.7757	0.788744	0	7.54464e-05	1.35968	0.0359463	0.3113	0	0.010634	50		1
1194	3	118.667	1.38629	1	4.78471	1	21.9351	0.815963	0	7.54464e-05	1.25001	0.151873	0.3113	0	0.008171	50		1
1194	3	122	1.38629	1	4.81218	1	22.1517	0.75425	0	0	1.06178	-0.00060862	0.2543	0	0.022533	50	0	1
1194	2	151.5	1.09861	1	5.02716	1	22.0974	0.716999	0	0	1.01904	-0.0550549	0.2543	0	0.040167	50	0	1
1195	0		0	0		0	21.2232	0.494054	1	3.07295e-05	1.89561	0.0389578	0.29981	1	0.007757	36	1	1
1195	0		0	0		0	21.0084	0.630468	1	2.94701e-05	1.75946	-0.0562955	0.29981	1	-0.243762	36	0	1
1195	0		0	0		0	21.1329	0.868475	1	0	1.5836	-0.0248151	0.29981	1	-0.200343	36	0
1195	0		0	0		0	20.3743	1.85156	1	1.81354e-05	2.30517	0.0492038	0.2998	1	-0.377717	36	0	0
1195	0		0	0		0	20.2537	1.88951	1	1.25941e-06	2.23571	-0.00132852	0.2998	1	0.027231	36	1	0
1195	0		0	0		1	20.3136	1.88951	1	2.59438e-05	2.37846	-0.014273	0.2998	1	-0.158266	36	0
1195	0		0	0		1	19.2439	1.41073	1	2.54568e-05	7.13567	-0.21851	0.1428	1	-0.140432	36	0
1195	0		0	0		1	20.9723	0.38777	0	0	2.38808	0.0790446	0.4231	1	0.080104	37		1
1195	0		0	0		1	21.0808	0.37062	0	3.69224e-05	1.89293	0.0357722	0.4231	1	0.08543	37
1195	0		0	0		1	21.2077	0.428241	0	3.69224e-05	1.60081	-0.0302061	0.4231	1	0.019826	37	1	1
1196	0		0	0		0	20.7149	0.450542	1	6.93887e-05	1.97752	0.0826668	0.25645	1	0.034721	50		0
1196	1		0.693147	1		0	20.6743	0.414075	1	6.93887e-05	1.73612	0.148682	0.25645	1	0.035876	50		0
1196	1	333	0.693147	1	5.81114	0	20.6564	0.410635	1	3.67165e-05	1.47364	0.0505566	0.25645	1	0.013961	50	1	0
1196	0		0	0		0	20.698	0.392626	1	3.67165e-05	1.25211	0.0851377	0.2565	1	0.024959	50		0
1196	0		0	0		0	20.7528	0.434551	0	3.67165e-05	1.10843	0.105815	0.2565	1	0.015159	50	1	0
1196	0		0	0		0	20.8223	0.475673	0	3.67165e-05	1.02777	0.0958525	0.2565	1	0.015321	50	1
1196	1	1410	0.693147	1	7.25205	1	20.8504	0.477135	0	4.11508e-05	1.26785	0.0973963	0.1916	1	0.016633	50	1
1196	3	147.667	1.38629	1	5.00171	1	20.8952	0.502232	0	4.11508e-05	1.98632	0.153036	0.1916	1	0.019174	50	1
1196	0		0	0		1	20.9768	0.496974	0	4.11508e-05	1.1297	0.107943	0.1916	1	0.044254	50
1196	2	390	1.09861	1	5.96871	1	20.9433	0.451204	0	4.11508e-05	1.82956	0.00340818	0.1916	1	0.03913	50
1196	1	483	0.693147	1	6.18209	1	21.7454	0.710941	0	0	1.39985	0.0387888	0.2818	1	0.02137	50
1196	3	97.3333	1.38629	1	4.58836	1	22.0155	0.766654	0	0	1.17348	0.069539	0.2818	1	0.016878	50
1196	4	95.25	1.60944	1	4.56695	1	22.4789	0.67882	0	0	1.03701	0.0898023	0.3929	1	0.011632	50
1197	0		0	0		0	19.9944	0.244563	1	0.000299117	3.23562	0.0256624	0.49599	1	0.005803	24	1
1197	0		0	0		0	19.9869	0.266602	1	0.000148527	2.43758	0.00456614	0.49599	1	0.004793	24	1
1197	0		0	0		0	19.9994	0.262186	1	0.000148527	1.99823	0.0401113	0.49599	1	0.015881	24	1
1197	0		0	0		0	20.0708	0.302052	1	0.000160635	1.7964	-0.00465332	0.496	1	0.010675	24	1	1
1197	0		0	0		0	20.1052	0.31972	1	0.000277	1.17934	-0.00895437	0.496	1	0.006254	24	1	1
1197	0		0	0		0	20.1357	0.337069	1	0.000277	1.12209	0.0352446	0.496	1	0.002326	24	1	1
1197	0		0	0		1	20.1668	0.318248	1	0	1.35729	0.0263985	0.4053	1	0.011069	24	1	1
1197	0		0	0		1	20.7091	0.573606	1	0	4.05747	0.0664294	0.4053	1	0.027891	24	1	1
1197	0		0	0		1	20.9533	0.654727	1	0	1.36425	0.0128631	0.4053	1	0.018944	24	1
1197	0		0	0		1	21.1063	0.541367	1	0	1.92982	-0.0687409	0.4053	1	0.132645	24	0
1197	0		0	0		1	21.0758	0.532023	1	0	1.65115	-0.0198216	0.4053	1	-0.00902	24	0	0
1197	2	1120.67	1.09861	1	7.02257	1	20.7117	0.563589	1	0	1.64611	-0.0866278	0.4053	1	-0.213743	24	0	0
1197	2	189.5	1.09861	1	5.24965	1	20.7713	0.446647	1	0	1.77903	0.0612871	0.4054	1	0.055027	24
1198	8	169.125	2.19722	1	5.13653	0	20.6018	0.7644	1	7.63236e-05	1.93201	0.00919679	0.39012	1	-0.061069	25	0
1198	1	449	0.693147	1	6.10925	0	19.8062	1.62409	0	7.63236e-05	2.46174	0.0337413	0.18291	0	-0.377717	25	0
1198	2	157	1.09861	1	5.06259	0	19.6932	1.37973	1	7.63236e-05	2.3738	0.108505	0.26296	0	0.031598	25	1
1198	1	291	0.693147	1	5.67675	0	19.6229	0.979025	1	0	2.14632	0.106616	0.263	0	0.066251	25		0
1198	1	429	0.693147	1	6.06379	0	20.0171	0.462317	1	7.65015e-05	1.46527	0.0736055	0.263	0	0.052864	25		0
1198	1	400	0.693147	1	5.99396	0	20.0409	0.42042	1	9.94519e-05	1.29052	0.0520645	0.1965	0	0.047137	25		0
1198	3	132.667	1.38629	1	4.89535	1	20.1324	0.426924	1	9.94519e-05	1.53623	0.0550964	0.2034	0	0.052036	25
1198	4	88.75	1.60944	1	4.49703	1	20.2702	0.443146	0	7.4589e-05	2.53576	-0.0355318	0.2034	0	-0.047423	25	0
1198	3	91.25	1.38629	1	4.5245	1	20.4148	0.442172	0	0.0162021	2.40101	0.00927553	0.1961	0	0.064321	25	1
1198	1	356	0.693147	1	5.87774	1	20.5549	0.473074	0	0.0131938	4.30908	0.0932923	0.198	0	0.08482	25
1198	6	64.3333	1.94591	1	4.1795	1	20.7986	0.543872	0	0.00855146	6.32559	0.0478637	0.1966	0	0.03485	25	1
1198	1	315	0.693147	1	5.75574	1	21.4262	0.340401	0	0.00434175	2.55954	0.0286056	0.2168	0	0.054033	25	1
1198	0		0	0		1	21.739	0.460584	0	0.0033536	2.19128	0.00085747	0.2168	0	0.028655	25	1
1199	3	53.6667	1.38629	1	4.00125	0	19.8679	0.630454	1	0	2.77265	-0.00836198	0.22881	1	-0.097073	83	0
1199	3	193.333	1.38629	1	5.26957	0	19.5553	0.873322	1	0	2.39034	0.00233284	0.26931	0	-0.286847	83	0	0
1199	1	228	0.693147	1	5.43372	0	19.2317	0.711253	1	0	2.61548	0.0178222	0.26931	1	0.05444	83	1	0
1199	0		0	0		0	19.2028	0.666964	1	0	2.05641	-0.0713973	0.2693	1	0.015411	83	1	0
1199	0		0	0		0	19.2923	0.645821	1	0	1.79681	0.0217406	0.2693	0	0.049249	83	1
1199	1	1124	0.693147	1	7.02554	0	19.6228	0.752348	1	0	1.459	-0.03908	0.2693	0	0.003896	83	1
1199	1	265	0.693147	1	5.5835	1	19.6859	0.706035	1	0	1.68712	0.0840824	0.2138	0	0.061459	83
1199	1	582	0.693147	1	6.36819	1	19.4779	0.550407	1	0	5.40474	0.276577	0.2233	0	0.08619	83
1199	0		0	0		1	19.4058	0.408179	1	0	2.15855	0.0217392	0.2235	0	0.108592	83		1
1199	0		0	0		1	19.303	0.285396	1	0	4.56851	0.141312	0.2235	0	0.058728	83	1	1
1199	0		0	0		1	19.5041	0.327906	1	0	4.47902	0.276577	0.2235	0	0.087683	67		1
1199	0		0	0		1	19.2256	0.106093	1	0	3.19487	-0.21851	0.2235	0	0.005946	67	1	1
1199	0		0	0		1	19.1893	0.136634	1	0	5.3156	-0.0595366	0.2235	0	-0.063565	67	0	1
1200	0		0	0		0	21.4353	0.346847	1	3.18734e-05	1.58404	0.0150404	0.74816	1	0.083033	14	0
1200	0		0	0		0	21.4905	0.399659	1	3.18734e-05	1.34505	0.080732	0.74816	1	0.038699	14
1200	1		0.693147	1		0	21.6262	0.386486	1	0	1.32719	-0.0110263	0.6956	1	0.021124	14	1
1200	2	77	1.09861	1	4.35671	0	21.6966	0.428256	1	1.4817e-05	1.22173	0.0428495	0.6956	1	0.014815	14	1
1200	0		0	0		0	21.6421	0.380509	0	1.4817e-05	1.17523	0.0902445	0.6956	1	0.015598	14	1
1200	0		0	0		0	21.6979	0.412462	0	1.9262e-05	1.31272	0.0850304	0.6043	1	0.016621	14	1
1200	6	194.833	1.94591	1	5.27726	1	21.9513	0.353584	0	2.43367e-05	3.22407	0.104553	0.5835	1	0.097893	14	1	1
1200	0		0	0		1	22.2255	0.396516	0	1.28609e-05	7.13567	0.273568	0.5352	1	0.171831	14	1	1
1200	0		0	0		1	22.3511	0.3142	0	1.28608e-05	3.20438	0.159821	0.5352	1	0.210659	14
1200	0		0	0		1	22.5121	0.287201	0	5.7379e-06	5.30222	0.178408	0.2152	1	0.210659	14
1200	1	494	0.693147	1	6.20456	1	22.806	0.306981	0	5.7379e-06	4.28963	0.168357	0.2152	1	0.210659	14	0
1200	0		0	0		1	23.2472	0.420958	0	5.7379e-06	2.84138	0.276577	0.2152	1	0.210659	14	0	1
1200	2	425	1.09861	1	6.05444	1	23.4688	0.372576	0	0.000827452	3.54864	0.276577	0.2146	1	0.210659	14	0	1
1201	0		0	0		0	21.5414	0.647415	1	0	1.39234	0.00156053	0.62119	1	0.029585	29		0
1201	0		0	0		0	21.4829	0.622747	1	0	1.30452	0.00291466	0.62119	1	0.009513	29	1
1201	0		0	0		0	21.4836	0.61273	1	0	1.20876	0.0110236	0.62119	1	0.008189	29	1
1201	0		0	0		0	21.5763	0.642152	1	0	1.1905	0.00441651	0.5795	1	0.001915	29	1
1201	0		0	0		0	21.6254	0.656168	1	5.66791e-05	1.08647	-0.0929255	0.5795	1	0.002765	29	1
1201	0		0	0		0	21.5428	0.632652	0	5.66791e-05	1.0385	0.0509045	0.5795	1	-0.040066	29	0
1201	0		0	0		1	21.3729	0.714485	0	7.31261e-05	1.26548	0.00483885	0.534	1	-0.142045	29	0
1201	2	1864	1.09861	1	7.53102	1	21.4873	0.720349	0	7.31261e-05	2.37525	-0.0288536	0.534	1	0.013817	29	1
1202	0		0	0		0	21.9971	0.492388	1	0	1.21747	-0.0491921	0.40925	1	0.008211	32	1
1202	1	628	0.693147	1	6.44413	0	21.7971	0.560761	1	0	1.17771	0.0567802	0.40925	1	-0.1469	32	0
1202	0		0	0		0	21.5046	0.66512	1	0	1.23141	0.0516781	0.40925	1	-0.244897	32	0
1202	0		0	0		0	21.3919	0.603564	1	0	1.22511	0.0962088	0.4092	1	0.026273	32
1202	0		0	0		0	21.3409	0.541591	1	0	1.10665	0.0814556	0.4092	1	0.024632	32
1202	0		0	0		1	21.7776	0.388028	0	0	1.23218	-0.0693945	0.3002	1	0.01891	32	1
1202	0		0	0		1	21.86	0.402746	0	0	1.2756	0.0979771	0.3002	1	0.017814	32	1
1203	1	298	0.693147	1	5.70044	0	21.792	0.617801	1	9.55148e-05	1.78372	0.0644847	0.27097	1	-0.051356	35	0
1203	2	229.5	1.09861	1	5.44025	0	20.9926	0.349665	1	0	2.07481	0.153582	0.20168	1	-0.118489	35	0	1
1203	0		0	0		0	20.7223	0.15063	0	0	1.85961	0.276577	0.17451	1	0.012503	35	1	1
1203	1	155	0.693147	1	5.04986	0	20.6347	0.054964	0	0	1.51384	0.138238	0.1745	1	0.013954	35	1	1
1203	14	24.3	2.70805	1	3.2308	0	21.33	0.523365	1	9.55148e-05	1.29445	0.0819983	0.1745	1	0.004819	35	1
1203	3	171	1.38629	1	5.14749	0	21.3481	0.525278	1	9.55148e-05	1.13633	0.0567636	0.1509	1	0.005437	35	1
1203	0		0	0		1	21.4444	0.555303	1	0.000117483	1.32401	-0.0156635	0.1216	1	0.005151	35	1
1203	14	49.3571	2.70805	1	3.91914	1	21.1716	0.327392	1	0.000117483	4.46544	0.0582819	0.1216	1	0.017195	35	1	1
1203	0		0	0		1	21.3321	0.385582	1	0.000752618	1.57367	0.0738883	0.1216	1	0.035235	35	1	1
1203	0		0	0		1	21.4367	0.188435	1	0.000725446	2.71895	0.0353982	0.1216	0	0.077543	35
1203	1	993	0.693147	1	6.90174	1	21.5064	0.18914	1	0.000711975	2.32075	0.0671219	0.1216	0	0.09024	35	0
1203	2	265	1.09861	1	5.5835	1	21.663	0.453556	1	0.000711975	1.93706	0.068275	0.1216	0	0.077442	35		0
1203	0		0	0		1	21.7605	0.218432	1	0.000711975	1.49913	0.0459137	0.1216	0	0.037175	6
1204	0		0	0		0	20.6325	0.711058	1	0.000337202	1.9564	0.0375288	0.38556	1	0.001235	83	1	1
1204	0		0	0		0	20.419	0.930262	1	0.000337202	1.78547	0.0156201	0.38556	1	-0.172303	83	0	1
1204	1		0.693147	1		0	20.3943	0.992944	1	0.000337202	1.64923	-0.0295264	0.38556	1	-0.06382	83	0	1
1204	3	214.667	1.38629	1	5.37373	0	20.3629	0.939675	1	4.63189e-07	1.86127	0.0139624	0.3856	0	0.013687	83	1	1
1204	2	176	1.09861	1	5.17615	0	20.2447	0.643557	1	4.63189e-07	1.53081	0.276577	0.3856	0	0.069716	83		1
1204	0		0	0		0	20.4108	0.567932	0	6.02146e-07	1.4438	0.160399	0.4244	0	0.107143	83		1
1204	2	335	1.09861	1	5.81711	1	21.5677	0.219563	0	0	1.08808	0.0547934	0.5782	0	0.043184	83		1
1204	0		0	0		1	22.8367	0.54206	0	0	1.30861	-0.133258	0.5782	0	0.105181	83	0
1204	5	164.8	1.79176	1	5.11078	1	22.5641	0.378013	0	0	0.940119	-0.21851	0.5731	0	0.000405	83	1
1204	0		0	0		1	22.7985	0.433772	0	0	1.33327	0.152292	0.4528	0	-0.064286	83	0
1204	1	506	0.693147	1	6.22851	1	23.2678	0.37421	0	0	1.08789	0.123702	0.288	0	0.040001	34	0
1204	0		0	0		1	23.2959	0.355492	0	0	0.940119	-0.0661768	0.288	0	0.042023	34	0
1204	1	791	0.693147	1	6.67456	1	23.2641	0.300822	0	0	0.940119	-0.00943286	0.288	0	0.032325	34	0
1205	0		0	0		0	21.5431	0.374174	1	3.76481e-06	1.55383	0.0344005	0.19297	1	0.002252	67	1	1
1205	0		0	0		0	21.539	0.402991	1	3.76481e-06	1.29466	0.0222561	0.19297	1	0.000773	67	1	1
1205	0		0	0		0	21.4934	0.373445	1	0	1.23693	0.0410208	0.19297	1	0.001005	67	1	1
1205	0		0	0		0	21.525	0.388698	1	0	1.1311	0.0379623	0.193	1	0.005293	67	1	1
1205	0		0	0		0	21.5015	0.363435	0	0	0.978287	0.0330006	0.193	1	0.006691	67	1	1
1205	0		0	0		0	21.4959	0.348085	0	0	0.940119	-0.111302	0.193	1	0.007587	67	1	1
1205	0		0	0		1	21.5428	0.378705	0	0	1.12581	0.0204651	0.1398	0	0.001789	67	1	1
1205	1	1864	0.693147	1	7.53102	1	21.5257	0.339622	0	0	2.05721	0.00999196	0.1398	0	0.0146	67	1	1
1205	1	390	0.693147	1	5.96871	1	21.6113	0.441169	0	4.32915e-06	0.977772	-0.0162913	0.1398	0	-0.04733	67	0	1
1205	2	280.5	1.09861	1	5.64013	1	21.6633	0.448261	0	4.32915e-06	1.638	0.0857884	0.1398	0	0.009282	67	1	1
1205	3	58	1.38629	1	4.07754	1	21.6543	0.437837	0	4.32915e-06	1.34803	0.0186005	0.1398	0	0.018522	67		1
1205	1	447	0.693147	1	6.10479	1	21.644	0.410128	0	4.32915e-06	1.3547	0.123264	0.1652	0	0.024238	67		1
1205	2	187.5	1.09861	1	5.2391	1	21.6789	0.423265	0	4.32915e-06	1.46235	0.00482364	0.1652	0	0.024134	67	1	1
1206	0		0	0		0	21.2322	0.412881	1	0.000135453	1.3437	0.0356658	0.35843	1	0.016054	12
1206	0		0	0		0	21.4052	0.506018	1	0.000128991	1.20668	-0.0376084	0.35843	1	0.014051	12
1206	0		0	0		0	21.181	0.539307	1	0.000128991	1.16239	0.0651742	0.35843	1	-0.156325	12	0
1206	1		0.693147	1		0	21.1268	0.511457	1	0.000128991	1.10577	0.00249189	0.3584	1	0.006388	12	1
1206	1	357	0.693147	1	5.88053	0	21.1019	0.501883	1	0.000238442	1.01569	0.0445803	0.3584	1	0.001529	12	1
1206	0		0	0		0	20.9919	0.573202	0	0.00018845	1.04611	0.077292	0.3584	1	-0.168238	12	0	0
1206	0		0	0		1	20.8677	0.54268	0	0.000284704	1.20608	0.0676282	0.1982	1	0.010044	12	1	0
1206	0		0	0		1	20.7228	0.591028	0	0.000284704	2.5916	0.0825227	0.1982	1	-0.048889	12	0	0
1206	0		0	0		1	20.6811	0.597331	1	0.000161695	1.41664	-0.0077078	0.1982	1	-0.059392	12	0	0
1206	0		0	0		1	20.4661	0.483797	1	0.000161695	2.82533	0.163928	0.1982	1	0.016452	12	1	0
1206	2	1093	1.09861	1	6.9976	1	20.369	0.541208	1	0.000161695	3.29133	-0.0482189	0.1982	1	-0.110295	83	0	0
1206	0		0	0		1	20.631	0.8604	0	0.000122034	2.7614	-0.0397246	0.1982	0	-0.214733	83	0	0
1206	0		0	0		1	20.6398	0.801702	1	0.000122034	2.61258	-0.1024	0.1982	0	0.051221	20	1	1
1207	0		0	0		0	20.2581	0.537208	1	0.000154991	2.57666	-0.0615914	0.29675	0	0.063283	50
1207	0		0	0		0	20.3541	0.527738	1	0.000154991	1.87001	0.00724173	0.29675	0	0.042403	50		1
1207	3	344.667	1.38629	1	5.84547	0	20.4697	0.579929	1	0.000154991	1.61658	0.0137665	0.29675	0	0.006653	50	1	1
1207	0		0	0		0	20.8808	0.696606	1	0.000154991	1.30664	0.100398	0.2968	0	0.011881	50	1
[truncated: 16,571 more rows]
