# Supplementary material for: Goodwill impairment, M&A, and industry development—Empirical evidence from listed companies in China
Source: PLoS One. 2023 Aug 24;18(8):e0290442. doi: 10.1371/journal.pone.0290442 (PMC10449180; doi:10.1371/journal.pone.0290442)
Supplement: S2 Data — (XLS) [file pone.0290442.s002.xls]

## Sheet: Sheet1
IND	GW_IT	TFP	TFP1	HHI	Size_ind	Lev_ind	ROA_ind	Techin	Subsidy	GDPr	PEratio	Lightasset
1101	0	4.70654	2.75709	0.201401	20.7304	0.433803	0.0188738	0.000927967	0	0.08
1102	0	4.65553	2.81824	0.206478	20.4712	0.234441	0.0395095	0.00357091	0	0.08		1
1103	0	4.50641	2.51566		20.6607	0.447921	0.0379753	0.000148903	0	0.08
1104	0	5.17501	3.19911		21.1881	0.462588	0.0104653	0.000712985	0	0.08	0	1
1105	0	4.86317	2.89047	0.205217	20.865	0.466178	0.0251287	0.00236744	0	0.08
1106	0	4.75634	2.75681	0.217336	21.0666	0.608028	-0.0137254	0.0248869	0	0.08	1
2102	0	5.38742	3.26213	0.334686	21.4933	0.348655	0.0574744	0.000217882	0	0.08	0	0
2103	0	4.63996	2.73426		20.6144	0.317723	0.024238	0.000655679	0	0.08
2104	0	5.35096	3.25618		21.735	0.228581	0.121856	0.00160152	0	0.08	0	0
2201	0	5.8272	3.39271	0.78667	21.2706	0.334535	-0.0090829	0.00324553	0	0.08		0
2202	0	4.86357	2.7988	0.209006	21.1572	0.446992	0.0268385	0.00877119	0	0.08		0
2203	0	4.92584	2.84781	0.29518	20.8867	0.417131	0.0243236	0.00891975	0	0.08		0
2204	0	4.86967	2.78101	0.273667	20.9007	0.415638	-0.102653	0.00401393	0	0.08		0
2205	0	4.82165	2.79763	0.207911	20.9445	0.45668	0.0408231	0.0102986	0	0.08
2206	0	4.96321	2.88213	0.278564	21.4964	0.704839	-0.0193272	0.002331	0	0.08	1
2301	0	5.35916	3.08474	0.354843	21.9365	0.418952	0.0491088	9.51966e-06	0	0.08		0
2402	0	4.73428	2.78859	0.222725	20.6929	0.28464	0.0583276	0.0300646	0	0.08	0
2403	0	4.9485	2.82927	0.229174	21.1465	1.37834	-0.363513	0.000831495	0	0.08	1	0
2405	0	4.77189	2.7158		21.0986	0.464927	0.019719	0.00091533	0	0.08
2701	0	4.89522	2.9356	0.218727	20.5901	0.340481	0.035774	0.000968612	0	0.08	1
2702	0	4.82756	2.83473	0.216255	21.2185	0.298904	0.0168315	0.00408112	0	0.08	0
2703	0	5.09953	3.04691	0.22476	21.2331	0.448364	0.0224646	0.013225	0	0.08	1
2704	0	5.0915	3.15771	0.219784	20.7617	0.450938	0.0545299	0.00108099	0	0.08	0	1
2705	0	4.36369	2.51586		19.4407	0.300179	0.0109465	0	0	0.08	1	0
2801	0	5.1228	3.02783	0.207331	21.5774	0.467861	0.0225153	0.0729742	0	0.08	0
2802	0	4.91809	2.94563	0.211106	20.6137	0.377616	0.0227207	0.0210651	0	0.08
2803	0	5.58335	3.52485		21.6686	0.659643	0.0234665	0.000267955	0	0.08
2804	0	4.86329	2.87525	0.206296	20.8769	0.647625	-0.206564	0.000874919	0	0.08	1	1
3301	0	5.9969	3.94562	0.215537	21.1824	0.555244	-0.0242569	0.00655303	0	0.08
3302	0	5.31493	3.21193	0.261804	21.5535	0.489204	-0.0253949	0.00584267	0	0.08		1
3403	0	5.01302	2.95167	0.221416	20.9867	0.371035	0.0224121	0.055845	0	0.08
3404	0	4.99923	2.94465	0.254816	20.9284	0.353073	0.0105169	0.000942665	0	0.08	0	0
3501	0	4.79562	2.78518	0.204296	20.8242	0.396007	0.0297579	0.0035437	0	0.08
3502	0	4.93412	2.90318	0.201623	20.9547	0.375995	0.0381712	0.00468594	0	0.08
3601	0	4.71464	2.65754	0.25092	21.1063	0.537047	0.000504647	0.00183003	0	0.08
3602	0	4.92384	2.89043	0.265919	20.867	0.447928	0.0333256	0.00260842	0	0.08
3603	0	6.10807	3.94562		19.9124	1.83597	-0.363513	0	0	0.08		1
3604	0	4.74608	2.78871	0.207119	20.7444	0.380616	0.0454573	0.000753016	0	0.08		1
3701	0	5.06642	3.02522	0.24464	20.8895	0.495909	0.00517646	0.0258926	0	0.08
3702	0	5.11069	3.12884	0.237188	20.7861	0.353825	0.0213818	0.0155049	0	0.08		1
3703	0	5.12355	3.1127	0.252961	20.7906	0.43611	0.0374822	0.109616	0	0.08	1
3704	0	2.81423	1.72093	0.298255	20.7879	0.571659	0.0401383	0.00179815	0	0.08	0
3705	0	4.80977	2.80296	0.387005	20.1511	0.471832	-0.0721844	0.0399026	0	0.08	0	0
4101	0	5.22985	3.16628	0.329718	21.5005	0.349627	0.0565672	0.0015588	0	0.08	0	0
4102	0	5.51252	3.49006	0.366951	21.1655	0.249451	0.0689472	6.09069e-05	0	0.08	0	0
4103	0	4.98297	3.00022		21.3484	0.390418	0.0563317	0.00442499	0	0.08	0
4104	0	5.2186	3.2382	0.332834	20.9165	0.317445	0.0465227	0.0020241	0	0.08	0
4201	0	5.10103	3.13708	0.24568	21.0819	0.369241	0.0523129	0.000934782	0	0.08		0
4202	0	5.68668	3.59447	0.238127	21.8637	0.34929	0.0342631	0.00230821	0	0.08	0	0
4203	0	5.13196	3.05925	0.225341	21.4734	0.533373	0.0425603	4.34034e-05	0	0.08	0	0
4204	0	5.3199	3.01401	0.329208	22.7546	0.577281	0.0237037	0	0	0.08		0
4205	0	5.41865	3.31363		21.754	0.1732	0.0852073	0.0124954	0	0.08	0	0
4206	0	4.93598	2.96645	0.218193	20.8511	0.287624	0.0679143	0.00020319	0	0.08
4207	0	4.90614	2.91966		21.0774	0.310395	0.0515475	0.0026514	0	0.08	0
4208	0	5.80164	3.78429	0.283643	21.3591	0.281276	0.0396484	0.00152545	0	0.08	0	0
4301	0	5.21133	3.27097	0.213816	21.1479	0.687391	-0.00090286	0.00355459	0	0.08	1	1
4302	0	5.12094	3.23314	0.242703	21.5858	0.454096	0.0417705	0.00186645	0	0.08		1
4502	0	5.60721	3.61459	0.224866	20.9414	0.502223	0.0322138	0.000396074	0	0.08		1
4503	0	4.84886	2.81603	0.204337	20.7223	0.612332	-0.0400099	0.00258585	0	0.08		0
4504	0	5.14847	3.04711		21.002	0.676572	0.0107073	6.94165e-06	0	0.08	0	0
4505	0	4.91784	2.97699		20.6112	0.361276	0.0447745	0.00055181	0	0.08	0	1
4601	0	4.87079	2.98015	0.348082	20.0621	0.430164	0.062209	0.00191382	0	0.08	1
4602	0	4.78141	2.9196	0.210281	20.4801	0.34154	-0.0134101	0.00521541	0	0.08		0
4603	0	4.99518	3.03766	0.221385	20.3204	0.342416	0.00857	0.005049	0	0.08	1	0
4604	0	4.79007	2.90879		19.5507	0.522218	0.0407055	5.05046e-06	0	0.08	1	0
4903	0	5.56783	3.71959		21.8946	0.365069	0.041235	3.30777e-05	0	0.08	0	1
5101	0	4.88249	2.9287	0.224539	20.5039	0.831531	-0.266325	0.128722	0	0.08	1
6101	0	4.84433	2.84146	0.207369	20.7152	0.457401	0.0189278	0.0187273	0	0.08		0
6102	0	4.92886	2.87786	0.204446	20.9624	0.822233	-0.359927	0.00103698	0	0.08		0
6103	0	4.79413	2.82707	0.208217	20.8335	0.452695	0.0583067	0.00113389	0	0.08
6201	0	5.45313	3.42204		21.323	0.681584	-0.0258553	0	0	0.08	0	1
6202	0	4.43978	2.55314		21.0485	0.547187	-0.001563	0.0244356	0	0.08	1	1
6203	0	4.80654	2.89413	0.257879	21.4873	0.482072	0.0201298	0.00505392	0	0.08	0	1
6205	0	5.04854	3.20224		20.5692	0.61319	0.020109	0	0	0.08		1
6301	0	5.13669	3.08768		21.0675	0.637191	0.025341	0.00455292	0	0.08		1
6302	0	4.97242	2.99808		20.6079	0.572034	-0.0354613	0.00164611	0	0.08	1	1
6303	0	4.75346	2.76858	0.280334	20.6151	0.543027	0.0138638	0.0471097	0	0.08
6304	0	4.81577	2.79478	0.236123	21.2383	0.502063	-0.0133813	0.000756558	0	0.08		1
6401	0	4.58081	2.71494	0.209556	20.6272	0.459491	0.0104292	0.00612187	0	0.08	1
6402	0	5.01164	3.01211	0.215267	20.7651	0.496278	-0.00516597	0.0193162	0	0.08	1
6403	0	4.68489	2.76709	0.20511	20.4938	0.379191	0.0431105	0.0090389	0	0.08	1	1
6404	0	5.13916	3.11787	0.24761	20.8388	0.545861	0.052717	0.0184687	0	0.08		1
7101	0	5.22035	3.21297	0.24735	20.9686	0.483499	0.0176017	0.00854306	0	0.08	1	1
7102	0	5.0536	3.12703	0.213161	20.7379	0.443419	0.0304674	0.0895364	0	0.08	0	1
7201	0	5.0174	3.08866	0.266204	20.6511	0.418056	0.0368004	0.0107133	0	0.08	1
7203	0	5.00221	3.09009	0.212212	20.7931	0.459418	0.0558516	0.021645	0	0.08	0	1
7301	0	4.98575	3.05538		20.9669	0.1732	0.029917	0	0	0.08
7302	0	5.20692	3.16569	0.222349	21.0108	0.541126	0.0302012	0.0336086	0	0.08	1	1
1101	0	4.80419	2.80005	0.292426	20.8736	0.489394	-0.0299121	0.0110318	0	0.09
1102	0	5.00022	3.08082	0.263365	20.9175	0.45665	0.0214255	0.0021504	0	0.09		1
1103	0	4.71788	2.73325		20.6612	0.419433	0.0414383	0.000949957	0	0.09	0
1104	0	4.85755	2.88219		21.2188	0.443199	-0.0323223	0.000912582	0	0.09	1	1
1105	0	4.88213	2.86845	0.211732	20.8832	0.483724	0.005257	0.0291219	0	0.09	0
1106	0	4.86493	2.84717	0.21831	20.9141	0.619745	0.0339994	0.0123071	0	0.09	1
2102	0	5.39435	3.26072	0.34651	21.5365	0.365256	0.0490683	0.00430663	0	0.09	0	0
2103	0	4.82272	2.93129		20.5202	0.281235	-0.0431815	0.000753551	0	0.09
2104	0	5.27766	3.17255		21.805	0.200608	0.107879	0.00233573	0	0.09	0	0
2201	0	5.84053	3.40897	0.775562	21.3739	0.41274	0.0148173	0.00190037	0	0.09		0
2202	0	4.87478	2.80557	0.209673	21.2432	0.450501	0.0161078	0.0135286	0	0.09		0
2203	0	4.95004	2.85971	0.287816	20.9027	0.429988	0.0196221	0.0131868	0	0.09		0
2204	0	4.85943	2.75467	0.273229	21.0047	0.479852	-0.00619677	0.0026937	0	0.09	1	0
2205	0	4.5671	2.63706	0.203148	21.1643	0.441477	0.0339146	0.0078672	0	0.09	0	0
2206	0	4.95987	2.88265	0.26394	21.4024	0.700899	-0.0099164	0.00290183	0	0.09	1
2301	0	5.43822	3.16204	0.349526	22.1375	0.447273	0.0447807	0.00465913	0	0.09		0
2402	0	4.92368	2.97879	0.223817	20.6892	0.335865	0.0376225	0.0272755	0	0.09
2403	0	4.92879	2.80932	0.228399	21.3867	0.570318	0.00573982	0.000836568	0	0.09		0
2405	0	4.89	2.88204		20.9294	0.42248	0.0338212	0.000625094	0	0.09
2701	0	5.03257	3.0698	0.210963	20.7056	0.379024	0.0290967	0.0032811	0	0.09	0
2702	0	4.89144	2.8898	0.215972	21.1508	0.295103	0.0350653	0.00445452	0	0.09
2703	0	5.14075	3.07297	0.209403	21.2267	0.448622	0.0284761	0.0170379	0	0.09	1
2704	0	4.83764	2.86242	0.216018	20.8155	0.420062	0.0245913	0.00110193	0	0.09
2705	0	5.17982	3.3331		19.5777	0.404984	0.029929	0	0	0.09	1	0
2801	0	5.27631	3.16204	0.205071	21.6383	0.521442	0.0201506	0.067256	0	0.09	0
2802	0	4.92061	2.92201	0.208085	20.7129	0.41174	0.00400471	0.0301742	0	0.09
2803	0	5.588	3.54525		21.5715	0.696001	-0.054739	0.00110395	0	0.09	1
2804	0	4.9646	2.96622	0.2128	20.8532	0.779028	-0.177473	0.00219584	0	0.09	1
3301	0	5.32467	3.24359	0.222336	21.2245	0.56519	0.00755888	0.00898984	0	0.09
3302	0	5.23304	3.10544	0.272105	21.6408	0.488526	-0.0036925	0.00835511	0	0.09		1
3403	0	5.15236	3.08392	0.213778	21.0347	0.413727	-0.0411166	0.0617371	0	0.09
3404	0	5.12411	3.03587	0.209642	21.1859	0.408424	0.0291797	0.00158087	0	0.09
3501	0	4.86346	2.83445	0.202957	20.9581	0.434531	0.00294348	0.00445996	0	0.09
3502	0	4.99481	2.93507	0.201866	20.99	0.431984	0.00832194	0.0308128	0	0.09
3601	0	4.83053	2.75862	0.265819	21.1652	0.575896	-0.00314547	0.00205662	0	0.09	1
3602	0	5.07296	3.0239	0.266734	21.0296	0.495518	0.0277371	0.00184507	0	0.09	0
3603	0	4.5181	2.89926		19.4407	1.83597	-0.363513	0	0	0.09		1
3604	0	4.71595	2.75806	0.214988	20.8763	0.458171	0.00990971	0.00264666	0	0.09		1
3701	0	5.07899	3.02578	0.235785	20.9374	0.516799	0.0245104	0.0261735	0	0.09
3702	0	5.29903	3.30458	0.230643	20.786	0.385158	0.0214385	0.024504	0	0.09		1
3703	0	5.15851	3.13365	0.239341	20.7573	0.491987	-0.00997269	0.11617	0	0.09	1
3704	0	2.99067	1.83516	0.310355	20.9298	0.609612	0.0228931	0.00389421	0	0.09	1	1
3705	0	4.84347	2.84428	0.292845	20.3617	0.394425	0.0547904	0.0266192	0	0.09	0
4101	0	5.24098	3.13843	0.29213	21.6353	0.384573	0.0500739	0.00303903	0	0.09		0
4102	0	5.57092	3.52832		21.3726	0.233717	0.0585718	0.0016606	0	0.09	0	0
4103	0	5.09096	3.06771		21.5432	0.389954	0.052016	0	0	0.09	0
4104	0	5.59218	3.62749	0.322575	20.9259	0.387638	0.0189056	0.00105397	0	0.09	0
4201	0	5.34002	3.24074	0.274573	21.4394	0.334194	0.0673634	0.00075817	0	0.09	0	0
4202	0	5.67045	3.56658	0.233711	21.8349	0.330533	0.0130615	0.00224424	0	0.09	0	0
4203	0	5.13016	3.04601	0.224689	21.1946	0.478612	0.054463	3.74456e-05	0	0.09	0	0
4204	0	5.4464	3.12651	0.312186	22.9701	0.649545	0.0206723	0.000125419	0	0.09	0	0
4205	0	5.70101	3.60903		21.7707	0.1732	0.082276	0.011955	0	0.09	0	0
4206	0	5.29142	3.1571	0.281014	21.3444	0.352638	0.0531098	0.000282601	0	0.09	0	0
4207	0	5.06278	2.97336		21.3089	0.413098	0.0527725	0.000674363	0	0.09	0	0
4208	0	5.58844	3.55238	0.281796	21.3995	0.285664	0.0367262	0.00227989	0	0.09	0	0
4301	0	5.21334	3.27892	0.204868	21.0988	0.658709	-0.0662899	0.0122575	0	0.09	1	1
4302	0	5.40646	3.50623	0.236559	21.7423	0.469428	0.0296678	0.00344178	0	0.09		1
4502	0	5.69036	3.67168	0.267686	21.2156	0.545611	0.0338592	0.00396149	0	0.09		1
4503	0	4.92063	2.8835	0.202209	20.8365	0.524902	0.0015107	0.00327885	0	0.09		0
4504	0	5.34938	3.19458		21.6145	0.679738	0.043575	0.00138127	0	0.09	0
4505	0	5.09285	3.17042		20.7458	0.399336	0.0258225	0.000494711	0	0.09
4601	0	5.22121	3.28796	0.363299	20.0618	0.398244	0.0600127	0.00857337	0	0.09	1
4602	0	4.78677	2.85345	0.20647	20.4059	0.749706	-0.363513	0.00634358	0	0.09		0
4603	0	4.92264	2.95952	0.223483	20.3214	0.306007	0.0144975	0.0142003	0	0.09	1	0
4604	0	4.90926	2.99617		20.4057	0.621804	0.024563	8.52669e-06	0	0.09	0
4901	0	2.17474	1.3876		23.6486	0.725549	0.005905	0	0	0.09		1
4903	0	4.30712	2.92172		21.8732	0.412144	0.009513	3.7296e-05	0	0.09		1
5101	0	4.87962	2.93824	0.221071	20.4475	0.86598	-0.266743	0.136323	0	0.09	1
6101	0	4.93675	2.87054	0.282369	20.9333	0.486956	0.0189408	0.0168493	0	0.09		0
6102	0	4.96999	2.93663	0.205443	20.8438	0.789278	0.023332	0.00086306	0	0.09		0
6103	0	4.95475	2.96908	0.210374	20.7161	0.428926	0.0433377	0.000847939	0	0.09
6201	0	5.50836	3.45971		21.3581	0.746627	-0.041072	0	0	0.09	1	1
6202	0	2.84309	1.3876		20.9858	0.580242	-0.080319	0.143753	0	0.09	1	1
6203	0	5.185	3.10436	0.218185	21.4329	0.448991	0.0356303	0.0130645	0	0.09
6205	0	5.26002	3.41092		20.6807	0.627528	0.026468	0	0	0.09	0	1
6301	0	5.04697	3.05087	0.274451	20.6506	0.536738	-0.0382583	0.0042226	0	0.09	1	1
6302	0	5.14398	3.17334		20.6367	0.55556	0.039049	0.003141	0	0.09	0	1
6303	0	4.9024	2.90291	0.257434	20.7597	0.609064	-0.00613767	0.0201729	0	0.09	1	1
6304	0	4.97759	2.96685	0.211297	21.1125	0.488465	-0.0447015	0.00936911	0	0.09	0	1
6401	0	4.87829	2.9021	0.210745	20.6572	0.475313	-0.0239936	0.0130745	0	0.09	1
6402	0	5.07418	3.06087	0.213844	20.7686	0.435833	0.0373266	0.011248	0	0.09		1
6403	0	4.75589	2.83979	0.20564	20.5128	0.365788	0.00190925	0.036975	0	0.09	1	1
6404	0	5.2954	3.21654	0.261262	20.9215	0.643698	-0.0320469	0.0197801	0	0.09	0	1
7101	0	5.21757	3.21264	0.253835	20.961	0.515158	-0.0103869	0.0303818	0	0.09	1	1
7102	0	5.05799	3.12408	0.201356	20.5388	0.703297	-0.296185	0.104938	0	0.09	1	1
7201	0	5.1217	3.15125	0.286092	20.67	0.354269	0.0407524	0.00355123	0	0.09	1
7203	0	4.87792	2.9242	0.221989	20.94	0.44433	0.0388343	0.0436841	0	0.09		1
7301	0	5.86139	3.42217		23.3434	0.335165	0.02311	0.00337269	0	0.09		0
7302	0	5.30928	3.26805	0.232806	21.1454	0.522957	0.00539288	0.114874	0	0.09	1	1
1101	0	4.8659	2.84359	0.299275	20.9375	0.543723	-0.0368769	0.00754399	0	0.1
1102	0	3.97776	2.0441	0.271343	20.9328	0.420844	0.0175427	0.00211228	0	0.1		1
1103	0	4.55878	2.5508		20.8181	0.465049	0.0297833	0.000720653	0	0.1	0
1104	0	4.11432	2.40836	0.213878	21.0947	0.505921	0.0243972	0.00219446	0	0.1
1105	0	4.87163	2.82932	0.233262	21.1158	0.458988	0.0337982	0.0717901	0	0.1	0
1106	0	4.92266	2.88315	0.212222	21.0811	0.662843	0.0200683	0.013026	1.41166	0.1	0
2102	0	5.33529	3.19568	0.319485	21.6474	0.400437	0.0554542	0.00431856	0	0.1	0	0
2103	0	4.81589	2.92425		20.5536	0.309716	0.0036805	0.000498408	0	0.1		1
2104	0	5.41966	3.31528		22.0045	0.192576	0.105366	0.000885583	0	0.1	0	0
2201	0	6.10807	3.94562	0.788409	21.4463	0.373252	0.0305196	0.00410202	0	0.1		0
2202	0	4.99446	2.91946	0.205938	21.2681	0.473435	0.0271284	0.0102285	0	0.1		0
2203	0	5.00923	2.91285	0.274771	21.0008	0.454387	0.0183747	0.0133233	0.281309	0.1
2204	0	4.82113	2.7104	0.236016	21.0397	0.551201	-0.0368579	0.00278298	0	0.1		0
2205	0	4.87419	2.82597	0.209887	21.0824	1.67613	-0.14862	0.00452332	0	0.1		0
2206	0	5.06457	2.99381	0.237283	21.4216	0.698276	-0.0600304	0.00171731	2.44922	0.1	1
2301	0	5.50771	3.21457	0.285003	22.4356	0.463249	0.0698029	0.000225349	0	0.1		0
2402	0	4.83524	2.87723	0.215598	20.7899	0.390475	0.0382764	0.0210956	0	0.1
2403	0	4.99257	2.85337	0.226332	21.6939	0.563377	0.0388636	0.000926942	1.06988	0.1	0	0
2404	0	4.9916	3.06691		20.3901	0.277585	0.052329	0.000195011	0	0.1	1
2405	0	4.86799	2.85004	0.230207	21.0009	0.451408	0.044489	0.00162574	0	0.1	0
2701	0	5.03678	3.05969	0.20816	20.8881	0.435425	0.036209	0.00489537	0	0.1
2702	0	4.9972	2.97791	0.210733	21.2331	0.311827	0.0431056	0.00400137	2.18293	0.1
2703	0	5.18107	3.06449	0.223944	21.3306	0.454813	0.0350003	0.0179497	0.579979	0.1	1
2704	0	4.97528	2.99277	0.210482	20.9684	0.438269	0.041596	0.00343328	0	0.1
2705	0	4.91132	3.04275		19.682	0.460772	0.0082295	0	0	0.1	1	0
2801	0	5.42354	3.27926	0.201701	21.8167	0.539466	0.0483121	0.0530513	0.566487	0.1	0	1
2802	0	5.08428	3.06692	0.212873	20.837	0.443244	0.0337879	0.00910938	0	0.1
2803	0	5.78676	3.75377		21.6212	0.699356	0.0215805	0.00107955	7.46913	0.1	1
2804	0	5.03562	3.0257	0.213388	20.8689	0.656081	-0.0280445	0.00180838	0	0.1	1
3301	0	5.40486	3.31525	0.216037	21.3202	0.609032	-0.00730719	0.0070551	0	0.1	0	1
3302	0	5.31132	3.16808	0.265855	21.6914	0.495643	0.0138434	0.00764229	1.54184	0.1		1
3403	0	5.22557	3.14396	0.218718	21.0149	0.461767	-0.0609749	0.018557	0	0.1	1
3404	0	5.08127	2.97286	0.218953	21.2846	0.417427	0.046507	0.0043356	0	0.1
3501	0	4.87484	2.83367	0.20239	21.0334	0.438333	0.0246404	0.00500094	0.566557	0.1
3502	0	4.98497	2.90048	0.207904	21.0485	0.447018	0.00615153	0.0495039	0	0.1	1
3601	0	4.75069	2.6599	0.27677	21.1967	0.624879	-0.0321811	0.0018987	0.744965	0.1		0
3602	0	5.02592	2.941	0.281062	20.9308	0.438465	0.0130946	0.00178818	0	0.1	0
3603	0	4.16569	2.32566		19.7512	1.83597	0.031577	0	0	0.1
3604	0	4.9181	2.94696	0.218283	20.8085	0.467247	0.001759	0.00372586	1.78745	0.1
3701	0	5.1733	3.11278	0.235037	20.9373	0.482898	0.0366946	0.023008	0.538477	0.1	1
3702	0	5.29049	3.26309	0.221877	20.9122	0.40006	0.0316528	0.0202642	0.63072	0.1	0
3703	0	5.14405	3.10074	0.231289	20.9174	0.536666	0.0156278	0.103477	0.60152	0.1
3704	0	2.61616	1.61164	0.30297	21.0669	0.626661	0.0205791	0.00312084	2.0236	0.1		1
3705	0	4.84813	2.81238	0.325849	20.5218	0.438405	0.0395307	0.028525	0	0.1
4101	0	5.33817	3.19398	0.259782	21.8613	0.437743	0.0446646	0.00258327	0.347178	0.1	0	0
4102	0	5.36224	3.31429		21.3621	0.175372	0.044794	0.00192812	0	0.1	0	0
4103	0	5.05667	3.00364		21.7983	0.395283	0.0564137	0.000570118	0	0.1	0
4104	0	5.57249	3.61027	0.262686	21.0954	0.391941	0.0579079	0.00456103	0	0.1	0
4201	0	5.44407	3.33347	0.299005	21.3832	0.31243	0.0760579	0.0011676	1.64003	0.1	0	0
4202	0	5.68993	3.58479	0.238195	21.9175	0.327156	0.0411073	0.00281648	0	0.1	0	0
4203	0	5.13296	3.02902	0.226445	21.3685	0.501189	0.0486106	0.000208058	2.15766	0.1	0	0
4204	0	5.45379	3.09642	0.249621	23.4447	0.675481	-0.00637875	0.000367396	0	0.1		0
4205	0	5.71564	3.66295		21.9303	0.1732	0.0721452	0.0079878	0	0.1	0	0
4206	0	5.28139	3.13815	0.298609	21.4031	0.361019	0.019495	0.000551266	0	0.1	0	0
4207	0	5.07429	2.99637		21.5381	0.382581	0.0468985	0.00037217	0	0.1	0
4208	0	5.42578	3.36273	0.259092	21.5256	0.310444	0.0537612	0.00490509	3.279	0.1		0
4301	0	5.11613	3.17378	0.207834	21.1877	0.666216	-0.0152561	0.00540356	0.239852	0.1	1	1
4302	0	5.45906	3.54475	0.23922	21.9214	0.468547	0.0348712	0.00386059	1.53661	0.1		1
4502	0	5.90339	3.84055	0.330075	21.5194	0.597314	0.0203039	0.00295572	0.619752	0.1		1
4503	0	4.92496	2.87659	0.201585	20.9425	0.546035	0.0135022	0.00403076	0.231728	0.1		0
4504	0	5.47232	3.29721		21.7969	0.652841	0.0405905	0.00191999	0	0.1	0
4505	0	4.96235	2.92973		20.8663	0.459594	6.45e-05	0.000501082	0	0.1		0
4601	0	5.09535	3.14437	0.406498	20.1	0.465362	-0.0414732	0.016168	0	0.1		0
4602	0	4.91633	2.922	0.209154	20.7165	0.752245	-0.0119403	0.0101036	0	0.1		0
4603	0	4.57731	2.59791	0.229768	20.5898	0.38812	-0.00378883	0.00900536	2.40636	0.1
4604	0	4.9452	3.04229		20.6456	0.666036	0.023673	0.000194505	0	0.1	0	1
4903	0	5.03735	3.27941		21.9522	0.543246	-0.083663	0.000208568	0	0.1		1
5101	0	4.98989	3.00857	0.226599	20.5183	1.14349	-0.0818262	0.143753	0.334704	0.1	1
6101	0	5.0552	2.95063	0.296499	21.1021	0.495478	0.0257109	0.0149811	0.668878	0.1		0
6102	0	4.9245	2.86687	0.205984	20.931	0.840466	0.0026612	0.00108356	0	0.1		0
6103	0	4.86541	2.83366	0.239923	20.8419	0.453287	0.0252998	0.00201612	0	0.1	1
6201	0	5.41385	3.23445		21.3788	0.737671	0.0147753	1.30074e-05	0	0.1	1	1
6202	0	3.35509	1.58867		20.6372	0.905811	-0.363513	0.143753	0	0.1	1	1
6203	0	5.13802	3.05979	0.222863	21.4797	0.520992	0.0274131	0.0075797	1.20287	0.1	0	1
6205	0	5.22462	3.36659		20.9074	0.684074	0.015728	0	0	0.1	1	1
6301	0	5.03662	3.05076	0.260745	20.6952	0.559708	0.002042	0.00432184	2.07475	0.1		1
6302	0	5.07779	3.12445		20.7848	0.458533	0.0488433	0.00322007	0	0.1	0	1
6303	0	4.953	3.04388	0.237563	20.8822	0.702045	0.00688386	0.0131522	0	0.1	0	1
6304	0	4.99044	2.95472	0.271703	20.9497	0.44701	0.0217513	0.0237843	1.44667	0.1		1
6401	0	4.91205	2.92716	0.212941	20.7327	0.509694	-0.00511123	0.0233473	0.377858	0.1	1	1
6402	0	5.15755	3.1301	0.204463	20.8645	0.450719	0.0337028	0.00953562	0.390846	0.1		1
6403	0	4.81918	2.89127	0.209697	20.5851	0.395284	0.00128887	0.0639066	1.87862	0.1	1	1
6404	0	5.14358	3.01812	0.255282	21.0751	0.692904	0.0005127	0.00883686	0	0.1	0
7101	0	5.29927	3.28241	0.244711	20.9919	0.575405	-0.0475932	0.143753	0.687774	0.1		1
7102	0	5.07221	3.14272	0.201356	20.4577	0.529297	-0.208989	0.143753	0.470979	0.1	1	1
7201	0	5.18874	3.19476	0.304709	20.6228	0.610504	-0.274215	0.0551513	0	0.1	1
7203	0	5.09563	3.13308	0.222776	21.077	0.453481	0.0125879	0.117441	0	0.1	1	1
7301	0	6.05368	3.60894		23.4756	0.422837	0.0180025	0.00667474	0	0.1		0
7302	0	4.2504	2.5913	0.25352	21.2247	0.583559	-0.0442256	0.143753	0.631431	0.1		1
1101	0	4.91795	2.8737	0.294568	20.8518	1.83597	-0.363513	0.143753	0	0.1		1
1102	0	4.27246	2.34075	0.264795	20.8657	0.411811	-0.0046342	0.00181467	0	0.1	0	1
1103	0	4.66502	2.64987		20.9094	0.496502	0.0217537	0.00215587	0	0.1
1104	0	5.04017	3.02135	0.211528	21.0374	0.486116	-0.08144	0.00160984	0	0.1
1105	0	4.93148	2.86568	0.238224	21.1974	0.511841	-0.0051565	0.0830138	0	0.1
1106	0	4.8565	2.80236	0.212952	20.9463	0.653611	-0.0270125	0.0153921	1.19429	0.1	1
2102	0	5.56075	3.40991	0.314323	21.7925	0.421869	0.0883646	0.00260001	0	0.1	0	0
2103	0	5.19111	3.27083		20.8529	0.445232	0.024258	0.000389808	0	0.1
2104	0	5.47363	3.36312		22.1091	0.207515	0.11157	0.000247608	0	0.1	0	0
2201	0	5.8549	3.42018	0.792536	21.462	0.398627	0.028818	0.00884851	0	0.1	1
2202	0	5.02761	2.93345	0.208822	21.3917	0.511323	0.0278211	0.00907287	0	0.1		0
2203	0	5.11604	3.00794	0.267437	21.0116	0.462654	0.0267695	0.0112639	0.27467	0.1		0
2204	0	5.09917	2.99369	0.233544	21.0928	0.567046	-0.0241661	0.0021032	0.482111	0.1	1	0
2205	0	5.00655	2.93052	0.209763	21.1882	0.541384	0.00420417	0.00416652	0	0.1
2206	0	5.13542	3.03343	0.21991	21.6485	0.720976	-0.00309557	0.00172419	2.154	0.1	1
2301	0	5.61266	3.30015	0.242897	22.6849	0.512703	0.0675647	0.000362872	0	0.1	0	0
2402	0	4.88827	2.88559	0.211023	20.838	0.410085	0.0239342	0.0153163	0.580608	0.1
2403	0	5.10211	2.93299	0.221319	21.7833	0.588645	0.00474794	0.000315013	0.769837	0.1	0	0
2404	0	5.04087	2.99084		20.656	0.4188	0.061697	4.08807e-05	0	0.1	0	0
2405	0	5.08397	3.04127	0.228542	21.2243	0.470781	0.0751682	0.0013412	0	0.1	0
2701	0	5.08649	3.0813	0.204948	21.0732	0.482412	0.0224905	0.00203812	0	0.1	1
2702	0	4.93959	2.90323	0.21095	21.293	0.323608	0.0470303	0.00352659	1.43347	0.1
2703	0	5.22043	3.06973	0.245595	21.4152	0.472694	0.032114	0.0141921	0	0.1	1
2704	0	5.00425	3.02298	0.2092	20.784	0.398656	0.051153	0.00270634	0	0.1	1	1
2705	0	4.72801	2.90016		19.6176	0.487469	-0.064735	0	0	0.1	1	0
2801	0	5.49196	3.34288	0.212021	21.7045	0.536758	0.0261927	0.0042946	0.450825	0.1	0	1
2802	0	5.019	2.98987	0.227064	20.8119	0.487403	-0.000839	0.00948829	0	0.1
2803	0	5.50293	3.47139		21.439	0.641574	0.0049685	0.000976727	6.40357	0.1
2804	0	5.11386	3.09208	0.209076	20.8499	0.687169	0.0179779	0.00576393	0	0.1	1
3301	0	5.64956	3.55449	0.229901	21.2909	0.570936	0.0196214	0.0045248	0.728688	0.1	1	1
3302	0	5.22909	3.09384	0.230145	21.7877	0.586278	-0.0432429	0.0105387	1.24292	0.1		1
3403	0	5.17214	3.07327	0.215908	20.9819	0.488039	-0.0255714	0.0146669	0.464243	0.1	1
3404	0	5.15266	3.03863	0.212738	21.3836	0.484381	-0.00640612	0.00129894	0	0.1
3501	0	4.94564	2.89106	0.201356	20.9672	0.451502	-0.00245619	0.00504419	0.476879	0.1
3502	0	5.00884	2.91853	0.235929	20.9735	0.477119	-0.0796533	0.0858796	0	0.1	1
3601	0	4.81298	2.6962	0.308582	21.2321	0.673165	-0.00106982	0.00144831	0	0.1		0
3602	0	5.00316	2.91587	0.283994	20.8197	0.502615	-0.127519	0.00151538	0	0.1	0
3603	0	4.50723	2.66071		19.5141	1.83597	-0.157683	0	0	0.1
3604	0	4.9298	2.94272	0.218788	20.7567	0.479331	-0.0282634	0.00279381	1.48324	0.1	1
3701	0	5.18558	3.11825	0.243757	20.952	0.462033	0.036045	0.0168816	0	0.1
3702	0	5.31257	3.27884	0.209939	20.9403	0.411905	0.0352739	0.0403452	0.492163	0.1	1
3703	0	5.13303	3.07172	0.249041	20.8311	0.507955	0.0105534	0.0747962	0.46653	0.1
3704	0	3.26158	2.02676	0.285173	21.1179	0.62599	0.0194087	0.00298463	2.02091	0.1		1
3705	0	4.80766	2.76962	0.305053	20.4897	0.446449	0.01055	0.0295436	0	0.1
4101	0	5.39377	3.15265	0.250606	21.9173	0.482706	0.0351004	0.00544199	0.327286	0.1		0
4102	0	5.28131	3.24121	0.31133	21.6758	0.239126	0.0483908	0.00333443	2.62263	0.1	0	0
4103	0	4.93701	2.86828		21.9796	0.457425	0.0567017	0.000484686	0	0.1
4104	0	5.58848	3.62003	0.256524	20.9868	0.439936	0.0525105	0.00281189	0	0.1	0	1
4201	0	5.32626	3.17381	0.293096	21.5667	0.338457	0.0618466	0.00199252	0	0.1	0	0
4202	0	5.8851	3.77838	0.256552	21.9599	0.324228	0.0531074	0.00142503	0	0.1		0
4203	0	5.11599	3.00625	0.218232	21.5372	0.500607	0.0508591	0.000250362	1.91286	0.1	0	0
4204	0	4.50081	2.5643	0.277123	23.646	0.717909	0.0179622	0.000561996	4.516	0.1		0
4205	0	5.75202	3.61439		22.1418	0.1732	0.0840972	0.00580629	0	0.1	0	0
4206	0	5.4469	3.27984	0.281344	21.4955	0.429852	0.0597477	0.000455648	0	0.1	0	0
4207	0	5.04024	2.97352		21.5128	0.378058	0.0167005	0.000532253	0	0.1	0
4208	0	5.66999	3.59991	0.254452	21.5932	0.303043	0.035306	0.033007	0	0.1	0	0
4301	0	5.34892	3.40491	0.227402	21.1987	0.75018	-0.0249282	0.00429897	0.233255	0.1		1
4302	0	5.29631	3.36987	0.218884	21.9115	0.457272	0.0367281	0.00274132	1.25045	0.1	0	1
4502	0	5.83147	3.73103	0.285493	21.5485	0.579019	0.0262956	0.00167803	0	0.1		1
4503	0	4.97358	2.90115	0.221917	21.0099	0.591379	-0.00444613	0.00497131	0.248775	0.1		0
4504	0	5.43862	3.29451	0.283872	21.4636	0.565695	0.0399824	0.00116369	0	0.1
4505	0	4.99044	2.93686		20.9277	0.476316	0.0181825	0.000468667	0	0.1		0
4601	0	4.86098	2.88954	0.391806	20.2176	0.503695	0.0335786	0.000266583	0	0.1	1	0
4602	0	5.11843	3.10413	0.217881	20.6701	0.745996	-0.0074171	0.00672462	1.31224	0.1		0
4603	0	4.59816	2.60959	0.261239	20.7954	0.428672	0.0293835	0.0116564	2.09174	0.1	1
4604	0	4.92229	2.97692		20.6367	0.637513	0.021755	0.000509232	0	0.1	0
4903	0	4.61365	2.80301		21.8065	0.475544	0.011851	0.000126977	14.3541	0.1		1
5101	0	5.06089	3.05745	0.223525	20.7719	0.574569	0.0254836	0.00674354	0.389743	0.1	1	1
6101	0	5.02964	2.89571	0.274809	21.2406	0.54243	-0.000161696	0.020591	0.616413	0.1		0
6102	0	5.0912	3.00363	0.208182	20.9791	1.83597	-0.354972	0.00716958	0	0.1	0	0
6103	0	4.88682	2.82989	0.226155	20.9276	0.500843	0.00822977	0.00418647	0	0.1
6201	0	5.65206	3.51795		21.4247	0.717835	0.0123007	4.56597e-05	0	0.1	0	1
6203	0	5.20796	3.11721	0.219328	21.6015	0.578598	0.0289199	0.00535545	1.10047	0.1	0
6204	0	2.17474	1.3876		21.6106	0.851167	0.038725	0	0	0.1		1
6205	0	5.46264	3.55077		20.911	0.642657	0.032946	0	0	0.1	0	1
6301	0	5.00271	2.99896	0.241147	20.829	0.591889	0.0427395	0.00581443	2.4157	0.1	0	1
6302	0	5.09382	3.13711	0.331087	20.8082	0.48111	0.0544444	0.00321133	0	0.1	0	1
6303	0	4.96648	2.96671	0.300801	20.8148	1.04898	-0.363513	0.00370345	0	0.1	1	1
6304	0	5.02611	2.97575	0.264216	20.9964	0.500418	0.0250961	0.00388426	1.16496	0.1		1
6401	0	5.00146	3.00187	0.235098	20.8217	0.47687	0.0161241	0.0141475	0.42778	0.1		1
6402	0	5.20692	3.16656	0.216211	20.8989	0.484147	0.0208457	0.00973981	0.332343	0.1		1
6403	0	4.98319	3.02854	0.223789	20.6499	0.483475	-0.0283964	0.0452787	2.0646	0.1	1
6404	0	5.58444	3.43746	0.281879	21.1186	0.785455	0.00875425	0.00590991	0	0.1
7101	0	5.29715	3.27184	0.253081	21.0786	0.608573	-0.00470718	0.0239569	0.654695	0.1	1	1
7102	0	5.08366	3.15009	0.206447	20.4474	0.95849	-0.363513	0.125806	0.36066	0.1	1	1
7201	0	5.24531	3.19572	0.295769	20.6168	0.739075	-0.0410973	0.0669499	1.20164	0.1	1
7203	0	5.00011	3.0006	0.219411	21.268	0.505871	0.0303209	0.143753	0	0.1	1	1
7301	0	6.03573	3.58227		23.2844	0.287797	-0.009	0.00314148	0	0.1	0	0
7302	0	5.469	3.32545	0.324629	21.1192	0.677835	-0.116651	0.143753	0.411399	0.1		1
1101	0	4.95906	2.90268	0.309178	21.0228	0.547939	-0.0413161	0.143753	0	0.11	0
1102	0	4.74878	2.80598	0.247149	20.5991	0.757598	-0.363513	0.0218639	0	0.11
1103	0	4.67685	2.65576		20.9329	0.51121	0.0193227	0.00195686	0	0.11
1104	0	4.97484	2.94735	0.215289	21.0847	0.563749	-0.0394927	0.00150078	0	0.11	1
1105	0	4.94675	2.86652	0.258407	21.1273	0.600836	-0.059349	0.143753	0	0.11
1106	0	4.28225	2.49383	0.203568	21.0106	0.697757	-0.00971815	0.00497098	1.1789	0.11	1
2102	0	5.48504	3.30228	0.296954	21.9806	0.458263	0.082165	0.00205814	0	0.11	0	0
2103	0	5.09386	3.13279		20.8687	0.416134	0.0317855	0.000382867	0	0.11		0
2104	0	5.48438	3.34979		22.2311	0.2718	0.0921055	7.65046e-07	0	0.11	0	0
2201	0	5.85397	3.42151	0.794897	21.5404	0.546852	-0.058417	0.00567763	0	0.11
2202	0	5.10246	2.9975	0.207558	21.4941	0.557587	0.00841162	0.00697036	0	0.11
2203	0	5.10683	3.00798	0.252886	21.0624	0.527677	-0.0169931	0.0145597	0.274512	0.11
2204	0	5.0552	2.94397	0.220339	21.0818	0.593832	-0.0294452	0.00219022	0.497673	0.11	1	0
2205	0	4.59503	2.66528	0.216824	21.2345	0.672286	-0.0814814	0.0041727	0	0.11	0
2206	0	5.13463	3.00881	0.224088	21.6387	0.727727	-0.0114139	0.00175712	0	0.11	0	0
2301	0	5.70337	3.35108	0.325922	22.8601	0.534556	0.0401609	0.000152185	0	0.11	0	0
2401	0	4.4697	2.5922		19.4407	0.9775	0.009122	0	0	0.11	1	0
2402	0	4.86971	2.85682	0.204745	20.8808	0.432256	0.00144944	0.0125944	0	0.11
2403	0	5.22405	3.05143	0.223723	21.979	0.583316	0.0484994	0.000359604	0.677628	0.11		0
2404	0	5.31194	3.20868		21.0267	0.478766	0.079676	0.000175865	0	0.11	0	0
2405	0	5.1696	3.10533	0.232909	21.4428	0.514229	0.0729004	0.00127576	0	0.11	1
2701	0	5.12374	3.10691	0.204439	20.7894	0.703679	-0.363513	0.00474392	0	0.11	1
2702	0	5.00362	2.95786	0.207014	21.394	0.362053	0.0411331	0.0120166	2.44147	0.11
2703	0	5.17615	3.00468	0.308539	21.2838	0.528288	-0.121062	0.0150099	0.971754	0.11
2704	0	4.99039	3.00197	0.203496	20.9746	0.462384	0.0440406	0.00394136	0	0.11	1	1
2705	0	4.85284	3.04708		19.4476	0.510399	-0.117087	0	0	0.11	1	0
2801	0	5.5361	3.3757	0.219439	21.9261	0.601981	-0.0138496	0.00373286	0	0.11	0	1
2802	0	5.11321	3.08654	0.242322	20.7948	0.557729	-0.0310578	0.00822872	0	0.11
2803	0	5.52183	3.50711		20.9988	0.617387	0.00304133	0.000809373	3.96941	0.11	1	1
2804	0	5.08213	3.05823	0.20484	20.7853	0.740798	0.0216173	0.00492419	0	0.11
3301	0	5.5788	3.48262	0.238737	21.1494	0.621209	-0.0687732	0.0048484	0.605944	0.11		1
3302	0	5.40559	3.27117	0.227557	21.827	0.591343	0.0122031	0.00639152	0	0.11		1
3403	0	5.27662	3.17807	0.21995	21.0498	0.458193	0.00821691	0.0130809	0	0.11
3404	0	5.27282	3.1462	0.218092	21.3987	0.505215	0.010983	0.000781756	0	0.11	1
3501	0	4.90718	2.84441	0.201356	20.8911	0.476751	-0.0110698	0.00727637	0.508466	0.11	1
3502	0	4.97089	2.87956	0.248534	20.8352	0.966821	-0.363513	0.00818289	0	0.11
3601	0	4.93805	2.82602	0.300912	21.252	0.735199	-0.0373715	0.00135523	0	0.11		0
3602	0	5.08555	2.95691	0.260227	21.1712	0.511919	0.023704	0.00333621	0	0.11	0
3603	0	4.63271	2.98104		19.4407	1.83597	-0.363513	0	0	0.11		1
3604	0	4.9603	2.96642	0.213969	20.7265	0.516735	-0.00330591	0.00276113	0	0.11	0
3701	0	5.06549	3.02954	0.249653	20.9253	0.469558	0.0234642	0.0308692	0	0.11
3702	0	5.31763	3.27236	0.20831	20.9991	0.425934	0.0365241	0.0467091	0.507633	0.11	1
3703	0	5.17504	3.11043	0.233611	20.8944	0.531003	-0.0158048	0.143753	0	0.11
3704	0	3.40041	2.11517	0.270265	21.172	0.617585	0.0251816	0.00386582	1.96025	0.11		1
3705	0	4.79357	2.75148	0.304821	20.5847	0.460888	0.00673925	0.0413599	0	0.11
4101	0	5.42704	3.14661	0.268857	22.0015	0.512479	0.0191328	0.00407698	0.29104	0.11		0
4102	0	5.1437	3.08461	0.308771	21.8075	0.284684	0.0446334	0.00395679	1.42312	0.11	0
4103	0	5.12814	3.01859		22.0446	0.479324	0.0214257	0.000597556	0	0.11		0
4104	0	5.362	3.35293	0.241512	21.2337	0.506047	0.0368428	0.0034626	0	0.11	0	1
4201	0	5.46981	3.31215	0.36606	21.4776	0.308305	0.0766959	0.00166862	0	0.11		0
4202	0	5.80788	3.67994	0.282991	22.0716	0.386823	0.0294193	0.000555698	0.611229	0.11	0	0
4203	0	5.16425	3.0432	0.217858	21.6828	0.529664	0.0421362	0.000215346	2.0566	0.11	0	0
4204	0	5.60608	3.20601	0.267556	23.8335	0.740864	0.00413125	0.000809955	0	0.11		0
4205	0	6.06773	3.92937		22.1865	0.1732	0.0911938	0.00651982	0	0.11	0	0
4206	0	5.48451	3.29969	0.264705	21.653	0.486595	0.0879896	0.000885212	1.38155	0.11	0	0
4207	0	4.77457	2.7338		21.6216	0.481402	0.00328	0.0018996	0	0.11	0
4208	0	5.63336	3.54283	0.244243	21.688	0.280146	0.067896	0.0238481	0	0.11		0
4301	0	5.30477	3.363	0.252056	21.2507	0.773687	-0.00439176	0.0019042	0.218626	0.11		1
4302	0	5.36878	3.45162	0.218783	21.9962	0.484351	0.0254925	0.00433281	0	0.11	0	1
4502	0	5.9479	3.83659	0.353059	21.6284	0.63345	-0.00366553	0.00257495	0.928514	0.11	0	1
4503	0	5.03582	2.95097	0.21943	20.969	0.739232	-0.0689022	0.00616969	0.305308	0.11	1	0
4504	0	5.49008	3.33372	0.273306	21.7836	0.627067	0.0252548	0.00148665	0	0.11	0
4505	0	5.09525	3.09013		20.8534	0.449898	0.019671	0.00042736	0	0.11
4601	0	4.9326	2.94769	0.39661	20.3775	0.49178	0.040693	0.000302044	0	0.11	1	0
4602	0	4.97756	2.96877	0.226337	20.5573	1.10261	-0.0372344	0.00314321	1.45804	0.11		0
4603	0	4.76946	2.75745	0.257041	20.745	0.412766	0.0179488	0.0251058	2.08748	0.11
4604	0	4.9276	2.96794		20.6449	0.62035	0.022182	0.00137258	14.6153	0.11	0	0
4903	0	4.57653	2.75989		21.8822	0.839183	-0.320505	0.000545917	0	0.11	1	1
5101	0	4.53577	2.72497	0.223589	20.8755	0.551547	0.000581556	0.00832089	0.182676	0.11	1	1
6101	0	5.07116	2.91641	0.281427	21.2485	0.618389	-0.0636211	0.0259652	0.675451	0.11		0
6102	0	4.98439	2.86144	0.209367	21.0836	1.83597	0.0012919	0.00905805	0	0.11		0
6103	0	4.94824	2.88304	0.236471	20.9261	0.48242	0.0127879	0.00555144	0	0.11
6201	0	5.75262	3.60576		21.6456	0.754501	0.0163162	4.66321e-05	0	0.11	0	1
6203	0	5.14812	3.04118	0.214321	21.7967	0.637177	0.0259055	0.00408861	1.06287	0.11
6204	0	5.19977	3.15133		22.2287	0.80934	0.026963	0.000577562	0	0.11	0	1
6205	0	5.22866	3.32823		21.009	0.669167	0.018523	0	0	0.11		1
6301	0	5.01094	2.99677	0.243226	20.9179	0.645713	0.0315642	0.00829583	0	0.11		1
6302	0	5.23862	3.27225	0.321296	20.9328	0.498715	0.061743	0.0060155	0	0.11	0	1
6303	0	5.16715	3.14583	0.318811	20.7546	1.35377	-0.015809	0.00275068	0	0.11	0	1
6304	0	5.09766	3.02621	0.267354	21.1094	0.518651	0.0320461	0.00908364	0	0.11		1
6401	0	5.08165	3.06989	0.244391	20.8799	0.511334	0.0125486	0.0117786	0.455017	0.11		1
6402	0	5.12326	3.10352	0.226034	20.9713	0.510354	0.00987759	0.066285	0.309399	0.11		1
6403	0	5.13179	3.16137	0.250024	20.6921	0.500453	-0.00106063	0.0131164	1.16027	0.11	1	1
6404	0	5.38339	3.20219	0.273807	21.3553	0.498458	0.0433948	0.00544482	0	0.11	0
7101	0	5.42001	3.3868	0.288612	21.0451	0.650913	-0.137923	0.0262145	0.735559	0.11		1
7102	0	5.00888	3.1314	0.212454	20.5549	0.657757	-0.0760851	0.143753	0.515678	0.11	1	1
7201	0	5.32283	3.26179	0.294449	20.8796	0.61927	0.040374	0.00545064	1.63744	0.11	1
7203	0	4.81025	2.82434	0.218253	21.1981	0.603367	-0.130285	0.143753	0	0.11	1	1
7301	0	6.08986	3.64002		23.2667	0.267726	0.017349	0.0131785	0	0.11		0
7302	0	5.4531	3.30058	0.330685	21.098	0.758282	-0.056898	0.143753	0.612523	0.11		1
1101	0	4.93819	2.87434	0.354739	20.9442	0.606584	0.00281957	0.0241543	0	0.13	1
1102	0	4.29487	2.37454	0.227124	20.5615	0.877492	-0.105253	0.0196715	0	0.13
1103	0	4.79813	2.77658		20.963	0.564289	-0.0120427	0.00480747	0	0.13	0
1104	0	5.06995	3.0187	0.235319	20.8101	0.584808	0.0278922	0.00146017	0	0.13	1
1105	0	4.88642	2.80527	0.271479	21.0332	0.682492	-0.0401901	0.00536109	0	0.13
1106	0	4.99173	2.92108	0.202615	20.9781	0.755832	-0.0652738	0.0039546	0.989718	0.13
2102	0	5.48947	3.29776	0.248419	22.1185	0.472606	0.0725685	0.000201261	0.797779	0.13	0	0
2103	0	4.73353	2.7491		21.0501	0.407265	0.029201	0	0	0.13	1	0
2201	0	5.87524	3.43617	0.851263	21.0162	0.426311	0.0481711	0.00786961	0	0.13
2202	0	5.07221	2.96273	0.217197	21.4429	0.563682	-0.0357725	0.00765816	0.661133	0.13	0	0
2203	0	5.18814	3.06302	0.277082	21.0866	0.535181	0.0465772	0.00957083	0.266305	0.13		0
2204	0	4.93692	2.87623	0.250871	21.0548	0.539742	0.0148406	0.00193335	0.531366	0.13	1	0
2205	0	4.98637	2.88805	0.216509	21.1244	0.757189	-0.0223489	0.00389632	0.88561	0.13
2206	0	5.20059	3.06301	0.227171	21.7419	0.698911	0.002548	0.00122066	1.81144	0.13		0
2301	0	5.6818	3.3117	0.273061	23.0396	0.567704	0.0367107	8.51952e-05	0	0.13	0	0
2401	0	4.51301	2.63557		19.4407	0.980504	-0.023275	0	0	0.13		0
2402	0	4.9783	2.94694	0.204567	20.5721	1.83597	-0.363513	0.00757803	0	0.13
2403	0	5.41837	3.22223	0.228324	22.0812	0.570141	0.0987885	0.000251768	0.692491	0.13	0
2404	0	5.33056	3.2372		21.0366	0.421868	0.122278	0.000192515	0	0.13	0	0
2405	0	5.18442	3.0911	0.25111	21.7349	0.517062	0.053147	0.00255236	0	0.13	0	1
2701	0	5.32576	3.30694	0.214627	20.8891	0.639341	0.0445118	0.00522252	0	0.13
2702	0	5.07506	3.02927	0.209862	21.4458	0.343287	0.0516677	0.00229656	2.26352	0.13
2703	0	5.13669	3.00467	0.29218	21.3603	0.480767	-0.0488224	0.0164944	1.06052	0.13	1
2704	0	4.95547	2.96166	0.203049	20.8531	0.447545	0.049603	0.00525804	0	0.13	1	1
2705	0	5.14772	3.31302		19.4407	1.80978	-0.363513	0	0	0.13		0
2801	0	5.69125	3.42044	0.368511	22.0338	0.637594	-0.0473056	0.00650042	0.595654	0.13	0
2802	0	5.06032	3.02844	0.230787	20.9138	0.626437	0.0277171	0.143753	0.509181	0.13
2803	0	5.55216	3.52496		21.1919	0.656382	-0.0503935	0	4.39579	0.13	1
2804	0	5.01793	2.97264	0.235256	20.9918	0.842047	0.0297609	0.00492704	0	0.13	1
3301	0	5.66724	3.56398	0.274508	21.3317	0.620452	0.0248687	0.00628834	0	0.13		1
3302	0	5.38824	3.25168	0.234202	21.7444	0.574685	0.00925255	0.00399501	0	0.13		1
3403	0	5.38681	3.2774	0.218045	21.1885	0.414137	0.0380176	0.0126684	0	0.13	1
3404	0	5.33677	3.19719	0.234859	21.3831	0.530794	0.0428841	0.00430653	0	0.13	1
3501	0	4.95262	2.88116	0.201521	20.9777	0.498482	0.0179275	0.00627479	0.342244	0.13		0
3502	0	5.03027	2.88418	0.254404	20.9804	1.07012	-0.00367293	0.0174837	1.247	0.13	0
3601	0	5.10588	2.97778	0.266603	21.502	0.728888	0.00103896	0.000945051	0	0.13		0
3602	0	4.99234	2.91659	0.290166	20.7877	0.529216	0.0243748	0.0167154	0	0.13
3604	0	4.98456	2.9389	0.283541	20.836	0.493412	0.0428502	0.00263073	0.898826	0.13	1	1
3701	0	5.1815	3.10966	0.258955	20.9843	0.509243	0.024046	0.035412	0.333397	0.13	1
3702	0	5.36014	3.31635	0.208087	20.9109	0.416067	0.033343	0.0507547	0.439169	0.13
3703	0	5.33722	3.26828	0.256369	20.8846	0.601831	-0.0173541	0.143753	0.455165	0.13
3704	0	3.63274	2.27655	0.239304	21.3639	0.663611	0.027258	0.0039503	1.69597	0.13		1
3705	0	4.7326	2.69705	0.281888	20.6114	0.472049	0.0102925	0.0483293	0	0.13
4101	0	5.5099	3.2022	0.232295	22.1651	0.553658	0.029212	0.00447501	0.288017	0.13		0
4102	0	5.26006	3.16516	0.268363	21.4789	0.370031	0.0411159	0.00161785	0	0.13	0	0
4103	0	5.34192	3.25435		21.9263	0.42521	0.02808	0.00133041	0	0.13
4104	0	5.23979	3.21764	0.247141	21.4904	0.532238	0.046579	0.00296753	0	0.13	0	1
4201	0	5.63589	3.40387	0.55074	21.75	0.378453	0.0548958	0.00132373	1.5689	0.13	0	0
4202	0	5.29758	3.34231	0.239684	22.2536	0.404073	0.0575025	0.000578759	0	0.13	0	0
4203	0	5.17693	3.06357	0.229378	21.6962	0.497944	0.060375	0.000437641	1.76341	0.13	0	0
4204	0	5.70351	3.28397	0.22496	24.163	0.705078	0.0085968	0.000892187	0	0.13		0
4205	0	5.93911	3.79234		22.2553	0.178619	0.0947405	0.0062544	0	0.13	0	0
4206	0	5.57724	3.38523	0.24182	21.931	0.532897	0.034454	0.000605073	0	0.13	0	0
4207	0	5.64454	3.35052		23.0142	0.470053	-0.0390637	0.00189618	3.68146	0.13	0
4208	0	5.61266	3.51762	0.243903	21.76	0.310791	0.0710948	0.023785	0	0.13	0	0
4301	0	5.23075	3.26822	0.266073	21.3046	0.717076	0.0115551	0.00270145	0.18682	0.13		1
4302	0	5.44444	3.47722	0.220977	22.0885	0.495222	0.0328856	0.0041301	0	0.13		1
4502	0	5.91213	3.80009	0.281971	21.5294	0.629834	0.034061	0.000440623	0.690272	0.13	0	1
4503	0	5.10268	3.01165	0.212019	21.0407	0.695687	0.0213796	0.00644421	0.352683	0.13	1	0
4504	0	5.68793	3.55461	0.237797	21.8304	0.582258	0.0561111	0.00577268	0	0.13	0	1
4505	0	5.14146	3.14432		20.8269	0.422098	0.0250185	0.000741881	0	0.13
4601	0	5.41105	3.3944	0.410853	20.5206	0.55566	0.00460067	0.000596265	0	0.13	1	0
4602	0	5.06582	3.12182	0.222392	20.412	0.903379	-0.0056493	0.00340525	1.30685	0.13
4603	0	4.97999	2.95049	0.26785	20.7584	0.415598	0.0227515	0.00847927	0	0.13
4604	0	4.963	3.0021		20.6261	0.614035	0.011025	0.00157919	16.1181	0.13		0
4801	0	2.17474	1.3876	0.376822	24.7916	0.973775	0.006149	0	0	0.13		1
4902	0	2.17474	1.3876		24.7916	0.884491	0.014001	0	0	0.13		1
4903	0	4.743	2.93622		20.9828	0.652032	-0.0420825	0.00218708	0	0.13	1	1
5101	0	4.91601	2.94248	0.213138	21.0148	0.585035	0.0123302	0.00931593	0.476276	0.13	1	1
6101	0	5.09799	2.9396	0.264264	21.3672	0.571977	0.00235196	0.00890044	0.573884	0.13		0
6102	0	5.04796	2.91618	0.207978	21.3338	0.674659	0.0317663	0.00720626	1.63259	0.13		0
6103	0	5.05775	3.01046	0.227703	20.8042	0.448903	0.0335094	0.000955915	0	0.13	0
6201	0	2.17474	1.40991		21.6641	0.73615	0.012534	4.0596e-05	0	0.13	0
6203	0	5.08113	3.02773	0.20952	21.7194	0.625582	0.0272264	0.00290458	0	0.13		1
6204	0	5.59044	3.51648		21.9844	0.651867	0.0388145	0.00251788	0	0.13	0	1
6205	0	5.23331	3.33047		20.9073	0.586139	0.013406	0.000333173	0	0.13		1
6301	0	5.28211	3.26492	0.25205	20.966	0.593834	0.0507488	0.00589771	0	0.13	0	1
6302	0	5.16202	3.20047	0.304375	20.581	0.456321	0.058957	0.0114651	0	0.13	0	1
6303	0	5.24702	3.20206	0.315621	20.8454	0.819167	0.0463736	0.00100447	1.82155	0.13	0	1
6304	0	5.13614	3.07394	0.262107	20.9647	0.518832	0.0403731	0.0053551	0	0.13	1	1
6401	0	5.15603	3.13307	0.22372	20.9347	0.517559	0.0216978	0.00622359	0	0.13
6402	0	5.27782	3.19242	0.245652	21.0441	0.510256	0.021807	0.0125082	0.26776	0.13
6403	0	5.08756	3.10927	0.264136	20.724	0.515806	0.009507	0.0109538	0	0.13	1	1
6404	0	5.36672	3.1635	0.285684	21.46	0.51661	0.0384788	0.00487274	0	0.13
7101	0	5.3425	3.32154	0.313912	20.8266	1.17264	-0.354614	0	0.768514	0.13		1
7102	0	5.18778	3.26098	0.216676	20.5427	0.763914	0.0125512	0.0179239	0.348633	0.13	1	1
7201	0	5.27667	3.20906	0.257488	21.1515	0.707339	0.00684467	0.0063306	1.35677	0.13	1
7203	0	5.19343	3.24702	0.214876	20.6375	0.936644	-0.363513	0.143753	0	0.13	1	1
7301	0	6.05239	3.60328		23.2769	0.253527	0.021464	0.0105814	0	0.13		0
7302	0	5.4085	3.26947	0.321518	20.8945	0.935952	-0.118006	0.143753	0.453749	0.13		1
1101	1	4.95577	2.87532	0.369246	21.0688	0.585173	-0.00771158	0.0627512	1.53486	0.14
1102	1	3.89281	1.92528	0.218009	20.5298	1.58613	0.0636805	0.00780654	2.16545	0.14
1103	1	4.78356	2.78977		20.9037	0.43671	0.0403965	0.00309036	4.55333	0.14
1104	1	5.1463	3.09328	0.27294	20.6986	0.953835	-0.0777261	0.000760263	2.47543	0.14	1
1105	1	4.99179	2.89629	0.218042	19.8724	0.60693	0.0227187	0.0256119	1.37515	0.14		0
1106	1	5.06846	2.99987	0.243241	21.0565	0.614158	0.0394854	0.00268221	1.55729	0.14
2101	1	5.90334	3.45444		23.71	0.336292	0.106951	0.00244979	6.95179	0.14	0
2102	1	5.88435	3.52575	0.511634	22.4013	0.49069	0.0734249	0.000149315	0.694567	0.14		0
2103	1	5.09052	3.14601		20.8142	0.338323	0.116793	0	7.84922	0.14	1	0
2201	1	5.87983	3.43918	0.851263	21.6465	0.394192	0.0739248	0.00275578	1.62282	0.14	0
2202	1	5.1543	3.03175	0.211118	21.426	0.584422	0.0228361	0.00416959	0.65779	0.14	1	0
2203	1	5.33839	3.194	0.236335	21.252	0.516456	0.052689	0.00729307	0.320025	0.14	0	0
2204	1	5.16038	3.04413	0.223092	21.3826	0.593049	0.000896333	0.00106067	0.709054	0.14	1	0
2205	1	5.11716	3.02414	0.214446	21.2433	0.741311	0.0206108	0.0013232	1.27136	0.14
2206	1	5.30945	3.16073	0.231392	21.8511	0.697219	0.0321927	0.00029788	2.5115	0.14	0	0
2301	1	5.78038	3.39385	0.252964	23.4464	0.593665	0.056145	5.8227e-05	0.626796	0.14	0	0
2402	1	5.12475	3.08169	0.203779	20.7904	1.83597	0.168332	0.00538823	0.827671	0.14
2403	1	5.6349	3.3214	0.316107	22.1918	0.598705	0.0777221	7.78079e-05	0.711823	0.14	0
2404	1	5.30165	3.21928		21.4773	0.360339	0.093972	2.74173e-05	8.37534	0.14	1
2405	1	5.55053	3.46087	0.222708	20.9172	0.493951	0.105088	0.0017193	1.87172	0.14	0	1
2701	1	5.50496	3.49058	0.251957	21.0487	0.405824	0.159259	0.00264972	1.18688	0.14
2702	1	4.5646	2.72039	0.219992	21.2608	0.393536	0.025762	0.00409677	1.7336	0.14	0
2703	1	5.25684	3.15304	0.24703	21.292	0.435895	0.0225084	0.0100925	1.40502	0.14	1
2704	1	5.00523	3.03005	0.214013	20.6606	0.416154	0.0647646	0.00134057	1.0205	0.14
2705	1	4.95615	3.00625		19.4407	1.83597	0.168332	0.000354155	4.89699	0.14		0
2801	1	5.9272	3.65617	0.475361	22.2605	0.630435	0.072746	0.00480932	0.931569	0.14	0
2802	1	5.50449	3.3491	0.337685	20.9715	0.536543	0.139206	0.00163703	0.826436	0.14
2803	1	5.92893	3.94562		21.3217	0.614445	0.019511	0	7.20781	0.14	1	1
2804	1	5.21145	3.18625	0.21391	20.8637	1.474	0.0533927	0.00164058	1.89207	0.14	1
3301	1	5.62508	3.57505	0.318542	21.5234	0.764286	-0.0492276	0.00374239	1.09318	0.14	0
3302	1	5.59648	3.42495	0.24897	21.5934	0.955792	0.0283173	0.137377	1.64368	0.14		1
3403	1	5.49488	3.38341	0.21501	21.3093	0.483917	0.0457134	0.00470477	0.643277	0.14	1
3404	1	5.356	3.20711	0.264353	21.561	0.52404	0.0409267	0.00110744	1.90202	0.14
3501	1	4.90942	2.87241	0.208364	21.0599	0.493396	0.0104067	0.00178393	0.469013	0.14	0	0
3502	1	5.27837	3.1079	0.336144	20.871	1.17152	0.168332	0.00136194	1.13612	0.14
3601	1	5.13114	2.94644	0.255119	21.669	0.588163	0.0377967	0.000989101	0.941915	0.14		0
3602	1	5.24018	3.12119	0.252201	21.0233	0.890422	0.0211966	0.00202777	1.77234	0.14	0	0
3603	1	5.19421	3.14553	0.255887	20.6785	1.83597	0.00490194	0.00182102	1.11447	0.14
3604	1	4.66339	2.74112		20.0074	0.303461	0.012387	0	14.5212	0.14
3701	1	5.29614	3.23344	0.245934	21.1323	0.50369	0.0522863	0.0440405	0.543325	0.14
3702	1	5.42679	3.3881	0.207213	20.7682	0.395132	0.0465516	0.0166873	0.469612	0.14
3703	1	5.40933	3.3231	0.295175	20.9758	0.630824	0.00589485	0.0656961	0.583239	0.14	1
3704	1	3.81347	2.41213	0.236782	21.5112	0.673752	0.038697	0.00144289	2.18257	0.14	0	1
3705	1	4.76365	2.73841	0.259927	20.5465	0.457927	0.0149113	0.0407765	2.13926	0.14
3706	1	5.24262	3.24794		20.3988	0.510169	0.0252843	0.0265714	5.22029	0.14	1
4101	1	5.57331	3.2622	0.222059	22.3778	0.562156	0.0367715	0.00213659	0.380866	0.14		0
4102	1	5.48898	3.40619	0.268002	21.5868	0.375716	0.049185	0.0029804	2.18039	0.14		0
4103	1	5.45564	3.33834		22.0648	0.481921	0.042363	0.000533338	8.58941	0.14	0	0
4104	1	5.28206	3.23579		21.7442	0.640515	0.042926	0.000491484	4.09795	0.14	0	1
4201	1	5.62184	3.38808	0.512365	21.8206	0.372696	0.0544262	0.000396409	1.55975	0.14		0
4202	1	5.94808	3.79095	0.220978	22.472	0.40791	0.0686536	0.000393779	1.2172	0.14	0	0
4203	1	5.2665	3.12801	0.246864	21.8708	0.472874	0.071327	0.000194306	2.5249	0.14	0	0
4204	1	5.74092	3.32138	0.220891	24.246	0.72073	0.026373	0.00112041	4.19767	0.14	1	0
4205	1	6.10807	3.94562		22.3971	0.1986	0.102416	0.00111354	3.63763	0.14	0	0
4206	1	5.87259	3.50918	0.360427	22.7642	0.546828	0.0623185	0.000434052	1.47321	0.14	0	0
4207	1	5.77995	3.43033	0.477041	22.5006	0.3447	0.108189	0.000163256	3.35872	0.14		0
4208	1	5.56074	3.50578	0.2164	21.4357	0.437278	0.0563586	0.00793838	1.64839	0.14
4301	1	5.41864	3.44122	0.270447	21.4026	0.709714	0.112351	0.000705698	0.202369	0.14	1	1
4302	1	5.24208	3.26964	0.203686	22.2701	0.529318	0.0314365	0.00263313	1.49161	0.14		1
4502	1	5.98547	3.84234	0.26697	22.0167	0.586132	0.0403256	7.51952e-05	1.09286	0.14		1
4503	1	5.1788	3.08953	0.222503	21.219	0.670725	0.0247911	0.000970048	0.386846	0.14
4504	1	5.79347	3.60807	0.240474	22.3812	0.661061	0.0402698	0.00227019	2.79175	0.14	0	1
4505	1	5.20828	3.20419	0.276777	21.463	0.586602	0.0369428	0.000430653	3.44266	0.14		1
4601	1	5.1687	3.0764	0.508119	20.6	0.500081	0.167505	0.000264134	1.72781	0.14	1	0
4602	1	5.27741	3.33146	0.291021	21.0798	0.373399	0.040221	0.00312371	2.4808	0.14		0
4603	1	5.12672	3.09741	0.223376	20.8724	0.394417	0.0247129	0.00245686	2.04816	0.14
4604	1	5.18324	3.21471		20.7099	0.470507	0.0378465	0.000475573	7.71966	0.14		0
4901	1	2.17474	1.3876	0.375965	20.9856	0.47652	0.0945638	0.00269252	2.96638	0.14	1
4903	1	5.20672	3.45709		21.718	0.564801	0.135466	0.00132599	12.9754	0.14	0	1
5101	1	5.18004	3.18589	0.203918	20.8774	0.614518	0.0180826	0.0100731	0.338061	0.14	1	1
6101	1	5.212	3.02231	0.282545	21.6591	0.573874	0.0143681	0.000523227	0.999092	0.14		0
6102	1	5.22858	3.12002	0.217014	21.385	0.626254	0.0371483	0.00216005	1.95617	0.14	1	0
6103	1	5.05834	3.00948	0.279377	20.7292	0.480111	0.0345025	0.00251058	1.30059	0.14
6201	1	2.17474	1.3876		22.255	0.72569	0.0210313	1.8825e-05	6.18676	0.14	0	1
6203	1	5.89411	3.52219	0.396175	22.4107	0.690607	0.0277062	0.00117585	1.11722	0.14		1
6204	1	5.45288	3.39128	0.288366	21.4991	0.652879	0.0290578	0.00124306	2.1599	0.14	0	1
6205	1	5.35722	3.38152		21.3064	0.526066	0.0453115	4.7794e-06	8.97434	0.14	0	1
6301	1	5.33547	3.33169	0.222596	21.0024	0.526522	0.073144	0.00122513	2.06801	0.14	1	1
6302	1	5.22463	3.28773	0.258007	20.5642	0.3799	0.0702852	0.00773759	1.38194	0.14	0	1
6303	1	5.58008	3.38769	0.67242	21.0511	0.639618	0.105374	0.00107606	2.63235	0.14	0	1
6304	1	5.28109	3.21567	0.278175	21.0089	0.472406	0.0367891	0.0029316	1.24153	0.14		1
6401	1	5.13354	3.10541	0.210928	20.9692	0.460531	0.0568773	0.00246008	0.44453	0.14	0
6402	1	5.4932	3.37947	0.252569	21.3736	0.519561	0.0611465	0.00362643	0.466553	0.14		1
6403	1	5.00672	3.06604	0.218036	20.5057	0.488716	0.0344186	0.0113006	3.25922	0.14	1
6404	1	5.48848	3.2504	0.281656	22.1722	0.532994	0.0418576	0.00202161	1.86242	0.14
6405	1	5.20783	3.18476		21.0126	0.441226	0.0361873	0.0012252	5.5862	0.14
6501	1	5.03633	3.25592		19.5831	0.206364	0.117608	0	15.0478	0.14	1	1
6502	1	5.22379	3.22319	0.208446	21.3585	0.433512	0.0613897	0.0120634	1.68401	0.14		1
6504	1	5.62342	3.41318		22.9185	0.611923	0.0832777	0.00312101	6.62668	0.14	1	1
7101	1	5.35652	3.29902	0.322279	20.8469	1.83597	0.168332	0.014021	0.74837	0.14	1	1
7102	1	5.3467	3.38286	0.205128	20.682	0.509024	0.0820471	0.00833879	0.612187	0.14		1
7201	1	5.22079	3.13983	0.242077	21.6488	0.464056	0.0429614	0.0023798	1.44736	0.14
7203	1	5.09702	3.27707	0.27431	20.0429	0.851569	0.0900757	0.00909657	2.25892	0.14	1	1
7301	1	5.9386	3.48682		23.3421	0.219524	0.058419	0.00109707	10.873	0.14	0	0
7302	1	5.46049	3.33202	0.508829	21.1936	0.670432	0.021079	0.0257724	0.835857	0.14		1
1101	1	5.05507	2.97876	0.341745	21.2028	0.580349	-0.0396245	0.0308561	1.64951	0.1	1
1102	1	4.39516	2.42403	0.223455	20.8386	0.524892	0.168332	0.00905885	2.20684	0.1		0
1103	1	4.84911	2.85844		20.8411	0.416223	0.0322645	0.00158363	4.54925	0.1
1104	1	5.2545	3.14916	0.343693	20.6963	1.45507	-0.179396	0.000242338	2.5479	0.1	1
1105	1	5.04138	2.94276	0.221908	21.142	0.562302	0.000105733	0.000937931	1.3897	0.1	1	0
1106	1	5.10471	3.02217	0.242403	21.0983	0.593969	0.0344546	0.00215344	1.41958	0.1
2101	1	5.90248	3.45203		24.0016	0.336223	0.0715045	0.00156373	11.3597	0.1	0
2102	1	5.85064	3.48004	0.453111	22.6674	0.467924	0.110976	0.000184058	0.698555	0.1	0	0
2103	1	5.35112	3.40696		20.8961	0.256762	0.167079	0	8.33195	0.1	0	0
2201	1	5.88268	3.44354	0.851263	21.4959	0.330245	0.0212408	0.000892341	1.62282	0.1
2202	1	5.23772	3.10334	0.20231	21.5439	0.63359	-0.0236552	0.00341311	0.622751	0.1		0
2203	1	5.34523	3.1869	0.210435	21.3506	0.506349	0.048333	0.00575284	0.283807	0.1
2204	1	5.19145	3.08609	0.219476	21.1658	0.561442	0.168332	0.0013881	0.689473	0.1		0
2205	1	5.17357	3.08807	0.219245	21.0122	0.839653	-0.0561534	0.00242061	1.13804	0.1		0
2206	1	5.28382	3.14321	0.225834	21.4675	0.685097	-0.0194822	0.0563378	1.88764	0.1	1	0
2301	1	5.85714	3.46654	0.253238	23.5981	0.638435	0.00407206	0.000138673	0.644694	0.1		0
2402	1	5.25025	3.22364	0.220455	21.2252	0.447461	0.02593	0.00616296	1.05964	0.1
2403	1	5.65195	3.31732	0.397574	22.1864	0.591063	-0.00835507	0.000110719	0.734871	0.1
2404	1	5.63607	3.39411		22.2904	0.343703	0.109085	0.00176251	4.4648	0.1	0
2405	1	5.61405	3.506	0.235716	21.1822	0.449455	0.0370795	0.00090967	1.72793	0.1		1
2701	1	5.03641	2.98978	0.230432	20.7899	1.66812	-0.363513	0.00302056	1.22123	0.1		0
2702	1	5.07899	3.04763	0.21502	21.1539	0.364364	0.00714364	0.00422521	1.68603	0.1
2703	1	5.13278	3.01284	0.263348	21.0768	0.376931	-0.00202843	0.0101847	1.33313	0.1	1
2704	1	5.08533	3.09373	0.206478	20.8314	0.392166	0.0513013	0.0018114	1.04108	0.1
2705	1	4.91221	2.977	0.271319	20.3651	0.520428	0.168332	0.00161271	3.95292	0.1
2801	1	6.00452	3.73774	0.474191	22.2696	0.645576	0.00560595	0.00419061	0.986417	0.1	1
2802	1	5.52513	3.35265	0.373659	21.0859	0.515511	0.0556016	0.00240604	0.816502	0.1
2803	1	5.66018	3.65076		21.1553	0.600631	0.006492	0	6.80383	0.1	1
2804	1	5.2077	3.19227	0.210023	20.8893	1.58342	0.00116422	0.000591834	1.90428	0.1
3301	1	5.93271	3.7887	0.37582	21.4979	0.588304	0.165758	0.0036517	0.993062	0.1	0
3302	1	5.63797	3.44797	0.260121	21.6956	1.09801	-0.072888	0.00336944	1.81244	0.1		1
3403	1	5.57522	3.45584	0.21871	21.3253	0.483665	0.0317847	0.00737185	0.644816	0.1	1
3404	1	5.37053	3.21416	0.280974	21.6539	0.547306	0.0035672	0.00164511	1.95833	0.1
3501	1	4.88136	2.84969	0.205158	21.0572	0.480972	0.000408488	0.00332275	0.481497	0.1		0
3502	1	5.31322	3.17483	0.488567	21.0915	0.448415	0.0434684	0.00236747	1.1082	0.1		1
3601	1	5.18381	2.98427	0.262909	21.5876	0.568418	0.00972895	0.000816417	0.922269	0.1		0
3602	1	5.18437	3.0683	0.238153	20.9185	0.868728	0.0730976	0.00101966	1.48789	0.1	0	0
3603	1	5.13304	3.07419	0.252674	20.8217	1.83597	-0.246874	0.00209449	1.01279	0.1
3604	1	4.86844	2.94731		20.1061	0.407003	-0.015635	0	14.3824	0.1
3701	1	5.42092	3.3522	0.228249	21.2199	0.481871	0.0685286	0.00706089	0.551747	0.1	1
3702	1	5.42169	3.3703	0.224326	20.8274	0.377637	0.0403845	0.032497	0.467609	0.1
3703	1	5.57438	3.46562	0.345048	20.8955	0.825294	-0.119557	0.0221849	0.57225	0.1	1
3704	1	3.80758	2.3974	0.226503	21.5752	0.675943	0.0419139	0.00123286	2.28072	0.1	0	1
3705	1	5.24868	3.32226	0.262673	20.6723	0.422536	0.0343019	0.0070277	1.93412	0.1	1	1
3706	1	5.10566	3.08149		20.4721	0.499598	0.0199563	0.0736106	5.30759	0.1	1
4101	1	5.48438	3.15021	0.236026	22.4992	0.634727	-0.00614027	0.00351666	0.39866	0.1		0
4102	1	5.29738	3.19971	0.287811	21.8656	0.450671	0.0434807	0.00222885	2.18622	0.1	0
4103	1	5.4544	3.32525		21.9939	0.427336	0.0592217	0.000281975	5.8568	0.1	0	0
4104	1	5.43162	3.3582		21.9047	0.656465	0.0284278	0.00135756	4.53962	0.1		1
4201	1	5.6806	3.43008	0.417076	22.036	0.420902	0.0515097	0.000452983	1.52549	0.1	0	0
4202	1	5.94927	3.85715	0.21207	22.5433	0.418618	0.0572736	0.00039407	1.2184	0.1	0	0
4203	1	5.16528	3.0331	0.244043	21.8659	0.491222	0.0540457	0.00374408	2.61842	0.1	0	0
4204	1	5.71436	3.29486	0.215803	24.3274	0.814578	-0.0670556	0.00109105	4.33302	0.1	0	0
4205	1	5.89522	3.70187		22.5338	0.248858	0.0717653	0.00213642	3.74664	0.1	0	0
4206	1	5.84399	3.4801	0.343351	22.8316	0.539251	0.063901	0.000724309	1.48542	0.1		0
4207	1	5.97777	3.61868	0.520409	21.5023	0.31675	0.05878	8.85392e-05	3.39333	0.1	0	0
4208	1	5.60232	3.53861	0.212429	21.4849	0.407434	0.0486948	0.00113132	1.72627	0.1	0
4301	1	5.48153	3.48612	0.255291	21.6974	0.7578	0.0508224	0.0057833	0.199263	0.1		1
4302	1	5.28266	3.28858	0.206013	22.2413	0.502036	0.0457891	0.00265004	1.77205	0.1		1
4502	1	5.91537	3.7264	0.283798	22.0565	0.588461	0.0356254	0.000298488	1.11343	0.1		1
4503	1	5.22971	3.12477	0.22171	21.3726	0.690487	0.0243545	0.000761469	0.405863	0.1
4504	1	5.81883	3.59788	0.249996	22.4675	0.657561	0.0136473	0.000660341	3.07679	0.1	0	1
4505	1	5.09352	3.03067	0.39548	21.5066	0.503764	0.00704967	0.000390384	2.7949	0.1		1
4601	1	5.23948	3.30578	0.210341	20.3171	0.481169	0.0228837	0.000384493	1.84298	0.1	1	0
4602	1	5.28573	3.32696	0.23956	20.9665	0.308929	0.036648	0.00185306	2.61041	0.1		0
4603	1	4.85679	2.85412	0.242961	20.883	0.411409	0.0141291	0.000978928	2.18436	0.1
4604	1	5.14232	3.24718		20.6434	0.48991	0.032414	0.000272319	5.35588	0.1		0
4901	1	2.17474	1.3876	0.37891	20.8226	0.40764	0.0585853	0.00397825	2.96419	0.1	1
4903	1	5.29187	3.44582	0.228454	21.2141	0.43829	-0.0224622	0.0383412	4.20118	0.1	1	1
5101	1	5.13436	3.13415	0.204899	20.9109	0.630827	0.00785567	0.0128637	0.341387	0.1	1	1
6101	1	5.25282	3.02652	0.29074	21.7541	0.571709	0.00844809	0.00072162	0.957117	0.1	1	0
6102	1	5.20803	3.08271	0.217883	21.5267	0.630921	0.00467111	0.00234832	2.02559	0.1	1	0
6103	1	5.04842	3.01516	0.254053	20.7542	0.460379	0.00794965	0.00317993	1.10563	0.1
6201	1	6.01142	3.74392		23.0055	0.734697	0.026206	0.00384747	4.73737	0.1	0	1
6203	1	5.86928	3.48894	0.387165	22.6742	0.69006	0.0153152	0.00108307	1.11822	0.1		1
6204	1	5.48396	3.3896	0.388299	21.7726	0.703133	0.0287071	0.00119249	2.15639	0.1	0	1
6205	1	5.27297	3.29198		21.4044	0.526167	0.0389645	5.31355e-06	8.50108	0.1		1
6301	1	5.32706	3.2834	0.282163	20.6971	0.504695	0.0215006	0.00398372	2.25979	0.1		1
6302	1	5.25542	3.30022	0.24194	20.7078	0.357524	0.0739454	0.00586702	1.40767	0.1	0	1
6303	1	5.68441	3.41323	0.408838	21.7086	0.57865	0.0504881	0.00552939	1.70318	0.1	0	1
6304	1	5.41707	3.32459	0.308522	21.1889	0.484477	0.0428265	0.00509333	1.31232	0.1	1	1
6401	1	5.07439	3.06118	0.220951	21.0108	0.45293	0.0363632	0.00535808	0.464308	0.1
6402	1	5.45663	3.28427	0.275051	21.4979	0.530244	0.0323126	0.00400793	0.49725	0.1
6403	1	4.97483	3.04033	0.220602	20.48	0.484634	-0.0114812	0.0129688	3.26667	0.1	1
6404	1	5.55613	3.30416	0.245841	22.0496	0.500809	0.0386109	0.00226278	1.82246	0.1	0
6405	1	5.57974	3.25267		22.002	0.505238	0.040233	0.00132045	4.91606	0.1	0
6501	1	5.03168	3.21851		19.7226	0.221569	0.124711	0	14.5591	0.1	0	1
6502	1	5.45824	3.38821	0.277732	21.6941	0.491681	0.0401101	0.019023	1.60907	0.1	0	1
6504	1	5.62014	3.3358		23.0435	0.621451	0.0723157	0.00209618	6.66287	0.1	0	1
7101	1	5.41282	3.34613	0.342375	20.8268	1.15044	-0.055797	0.0361593	0.73037	0.1	1	1
7102	1	5.39485	3.40775	0.227896	20.8437	0.428302	0.0961272	0.0151006	0.572164	0.1	0	1
7201	1	5.22642	3.15281	0.234857	21.6394	0.431745	0.0236882	0.00319285	1.28456	0.1
7203	1	5.38229	3.55404	0.281685	19.4407	1.83597	0.168332	0.00932226	2.37876	0.1	1	1
7301	1	5.95539	3.50399		23.7078	0.237414	0.013736	0.00135513	8.97676	0.1	0	0
7302	1	5.52776	3.38922	0.564258	20.8797	1.05738	-0.363513	0.00924575	0.755312	0.1	0	1
1101	1	5.34094	3.23749	0.318204	21.5244	0.531512	0.0449006	0.0010576	1.68701	0.09		1
1102	1	5.50888	3.57338	0.222784	20.8206	0.504077	0.0343971	0.00016484	2.45806	0.09		0
1103	1	4.92572	2.95449		20.8598	0.493974	-0.074551	0.00319285	4.47173	0.09
1104	1	5.30111	3.18395	0.268962	21.2241	0.509621	0.0239274	0.00137724	2.52434	0.09	1
1105	1	4.9254	2.81858	0.22115	21.1817	0.536907	0.0122249	0.000477944	1.48137	0.09		0
1106	1	5.22868	3.16767	0.206102	21.313	0.505467	0.0307317	0.00342185	1.336	0.09
2101	1	5.9001	3.45223		24.1715	0.426225	0.0449405	0.00161056	10.4094	0.09		0
2102	1	4.99041	2.98681	0.406495	22.813	0.549139	0.0620425	0.000273189	0.683177	0.09	0	0
2103	1	5.25329	3.30942		21.0762	0.28188	0.049278	0	8.12195	0.09	0	0
2201	1	5.87486	3.44215	0.851263	21.5925	0.389876	0.0528947	0.000689591	1.16468	0.09
2202	1	5.21994	3.09034	0.201356	21.0019	0.656583	-0.0623797	0.00271781	0.652921	0.09		0
2203	1	5.34664	3.16813	0.264849	21.4302	0.48823	0.042442	0.00869691	0.269726	0.09		0
2204	1	5.07077	2.97055	0.221437	21.1702	0.576508	-0.0187324	0.00409085	0.707136	0.09		0
2205	1	5.18126	3.09412	0.231548	21.0606	0.856017	0.0177494	0.00221996	1.0711	0.09	1	0
2206	1	5.30401	3.15199	0.220361	21.3292	0.934816	-0.363513	0.00179601	1.85669	0.09	0	0
2301	1	5.76046	3.36887	0.238714	23.6576	0.622392	0.0134495	0.000120189	0.652089	0.09		0
2402	1	5.03132	2.99878	0.2269	20.9906	0.48288	-0.007035	0.011739	1.33292	0.09
2403	1	5.56468	3.24011	0.360779	22.2541	0.592351	0.0170419	0.000329764	0.703409	0.09
2404	1	5.63574	3.37526		22.5568	0.415159	0.087874	0.000758035	4.57541	0.09	1
2405	1	5.3192	3.19562	0.220444	21.2491	0.440702	0.0266719	0.000773531	1.60102	0.09	1
2701	1	5.14442	3.12873	0.221916	20.816	1.83597	-0.14865	0.00292481	1.05094	0.09		0
2702	1	5.07011	3.04805	0.226723	21.0579	0.363085	-0.00207158	0.00536587	1.52687	0.09	1	0
2703	1	5.07127	2.91592	0.358976	20.9514	0.427283	-0.259403	0.00767788	1.37152	0.09	1
2704	1	5.13522	3.14065	0.207778	20.855	0.38855	0.0490838	0.00503885	0.711685	0.09	1
2705	1	5.08595	3.13997	0.251523	20.5466	0.542861	0.0310928	0.00137647	4.07637	0.09	1
2801	1	6.0649	3.7852	0.427693	22.5769	0.694842	0.0139868	0.0049625	1.08043	0.09	0
2802	1	5.60068	3.42758	0.303744	21.3761	0.501006	0.053066	0.00226066	0.698851	0.09	0
2803	1	5.46784	3.45026		21.3032	0.630015	0.018988	0.000181044	7.66158	0.09	1
2804	1	5.24356	3.23086	0.206459	20.8592	1.71658	-0.0366852	0.00371787	1.93802	0.09	1
3301	1	5.93455	3.76743	0.427615	21.7233	0.608814	0.0520741	0.00523154	1.01947	0.09	0	1
3302	1	5.64717	3.41171	0.25066	22.507	0.744771	0.0222001	0.00831551	2.51214	0.09		1
3403	1	5.67857	3.54657	0.225498	21.4513	0.428138	0.101443	0.00719259	0.627694	0.09	1
3404	1	5.34712	3.19519	0.279469	21.5524	0.496723	0.0422043	0.00110192	1.40968	0.09	0
3501	1	4.95352	2.91727	0.201356	21.1471	0.503125	0.0104794	0.00154717	0.466328	0.09		0
3502	1	5.2403	3.10526	0.504721	21.2227	0.376386	0.0534599	0.0032434	0.957114	0.09	0	1
3601	1	5.16196	2.95983	0.247762	21.6741	0.586864	-0.00249782	0.000541574	0.917184	0.09	1	0
3602	1	5.25831	3.16631	0.234347	20.8369	0.894136	0.0677781	0.000909505	1.24686	0.09
3603	1	5.15722	3.11112	0.227323	20.7398	1.83597	0.0555944	0.00471728	0.765016	0.09
3604	1	4.95478	3.06091		20.0297	0.282149	0.106748	0.000437081	5.5632	0.09
3701	1	5.47232	3.41289	0.216106	21.2476	0.442052	0.068596	0.0070814	0.518139	0.09	1
3702	1	5.49433	3.46152	0.220504	21.0625	0.345582	0.0601893	0.0248454	0.419714	0.09
3703	1	5.65451	3.53389	0.423518	20.8611	0.782561	0.168332	0.0546883	0.605653	0.09	1
3704	1	5.68418	3.60077	0.217116	21.7661	0.673425	0.0466336	0.00221982	2.32189	0.09	0	1
3705	1	5.41392	3.54695	0.276398	20.8311	0.367232	0.0644768	0.00544842	1.58229	0.09	1	1
3706	1	5.31351	3.28982		20.2742	0.540193	-0.209848	0.0303023	4.0022	0.09
4101	1	5.55754	3.21344	0.217139	22.6402	0.651213	0.0076978	0.0034898	0.390156	0.09		0
4102	1	5.24462	3.13958	0.273584	21.8624	0.454942	0.0518099	0.00303127	1.67977	0.09	0
4103	1	5.24186	3.11332		21.9137	0.37678	0.0680903	0.0011133	5.2348	0.09	0	0
4104	1	5.47193	3.3902	0.336514	21.4176	0.616158	0.0571448	0.000916154	3.52419	0.09	0	1
4201	1	5.65141	3.4048	0.408219	22.1379	0.408012	0.0401052	0.000921895	1.53621	0.09		0
4202	1	5.91489	3.82205	0.210747	22.8072	0.410122	0.0589871	0.000517022	1.20259	0.09	0
4203	1	5.13153	3.05979	0.263551	21.49	0.448637	0.0719586	0.00375291	2.49546	0.09	0	0
4204	1	5.73765	3.32176	0.211768	24.4221	0.771003	0.022351	0.00113475	4.45857	0.09	0	0
4205	1	5.85231	3.66134		22.6022	0.219886	0.0929288	0.00166384	3.92905	0.09	0	0
4206	1	5.52944	3.16535	0.377164	22.7687	0.544599	-0.0385445	0.000674912	1.56909	0.09		0
4207	1	6.00163	3.65072	0.509844	21.8399	0.3272	0.0535064	0.000243173	3.45539	0.09		0
4208	1	5.46882	3.41007	0.215651	21.5272	0.419674	0.0423235	0.00179283	1.49389	0.09
4301	1	5.60335	3.58643	0.233841	22.0092	1.13758	0.0359721	0.0050587	0.202572	0.09		1
4302	1	5.76032	3.78205	0.202822	22.3765	0.492337	0.033254	0.00773623	1.67935	0.09		1
4502	1	5.91619	3.74438	0.232532	22.0909	0.578142	0.0295403	0.000252589	0.939616	0.09		1
4503	1	5.26352	3.16036	0.222594	21.5484	0.620751	0.0382828	0.000795059	0.395209	0.09
4504	1	5.90402	3.67484	0.269895	22.3381	0.620187	0.0317129	0.000346772	2.66397	0.09	0	1
4505	1	5.36166	3.32633	0.338004	21.5731	0.539238	-0.00955913	0.000569043	2.1928	0.09		1
4601	1	5.32992	3.38665	0.213778	20.3924	0.505149	0.0131501	0.00139243	1.97298	0.09	1	0
4602	1	5.25186	3.27556	0.256208	20.9588	0.459901	0.0172513	0.0016927	2.57162	0.09	0	0
4603	1	4.84115	2.81509	0.232228	21.1267	0.428957	0.0331715	0.00951208	1.67929	0.09
4604	1	5.18618	3.29759		20.7244	0.363159	0.0567555	0.000950532	3.90928	0.09
4901	1	2.17474	1.3876	0.263904	21.0986	0.304197	0.074083	0.00597433	3.504	0.09	1
4903	1	5.51921	3.53068	0.332006	21.5784	0.466337	0.0268876	0.0110956	3.60408	0.09	1	1
5101	1	5.07402	3.07606	0.204781	20.906	0.693571	-0.0115922	0.0648106	0.369309	0.09		1
6101	1	5.27588	3.03942	0.254167	21.9625	0.587019	0.0125875	0.000838277	0.923739	0.09		0
6102	1	5.40809	3.30491	0.219776	21.7005	0.628167	0.0205815	0.00444291	2.24153	0.09	1	0
6103	1	5.14538	3.10519	0.229286	20.8705	0.433113	0.037141	0.00100244	0.891368	0.09	0
6201	1	6.03292	3.66575	0.604536	23.7362	0.708006	0.0287912	7.51786e-05	3.84112	0.09	0	1
6203	1	5.88937	3.48914	0.388324	22.8353	0.700892	0.0228954	0.000526506	1.12829	0.09	0	1
6204	1	5.91835	3.54681	0.662211	22.4808	0.686587	0.0383029	0.00352768	2.02567	0.09	0	1
6205	1	5.52459	3.57702		21.3447	0.407523	0.0576772	0.000171836	3.87844	0.09	0	1
6301	1	5.52257	3.48315	0.281679	20.7122	0.457176	0.0314496	0.00744977	1.97566	0.09	1	1
6302	1	5.32285	3.36828	0.214187	20.6682	0.339341	0.0935631	0.00847096	0.903077	0.09	0	1
6303	1	5.68455	3.3918	0.398603	21.5225	0.516986	0.0560404	0.00647432	1.26928	0.09	1	1
6304	1	5.47033	3.3396	0.266695	21.1327	0.460397	0.0675501	0.00906487	0.724087	0.09	1	1
6401	1	5.19635	3.16598	0.211234	21.0663	0.461247	0.0374859	0.00803434	0.417245	0.09
6402	1	5.56331	3.3486	0.220653	21.6548	0.513846	0.037387	0.0132688	0.421721	0.09
6403	1	5.06133	3.14689	0.215293	20.3285	0.426911	0.0310237	0.0128315	2.4369	0.09	1
6404	1	5.28136	3.0708	0.342278	21.6212	0.533367	0.0442513	0.00266434	1.75479	0.09
6405	1	5.67977	3.3277		22.2032	0.446913	0.0277522	0.00222576	5.0088	0.09	0
6501	1	5.2517	3.42274		19.9954	0.303697	0.105256	0.000971423	15.1502	0.09	0	1
6502	1	5.41291	3.33828	0.280838	21.714	0.47012	0.0370049	0.0107387	1.25034	0.09
6504	1	5.77757	3.50257	0.389288	22.7097	0.462126	0.0555418	0.0113083	4.06789	0.09	0	1
7101	1	5.52667	3.43602	0.305286	20.9742	1.83597	-0.0943778	0.036872	0.688661	0.09		1
7102	1	5.43852	3.43344	0.250165	20.7079	0.353125	0.0756195	0.0167384	0.474063	0.09		1
7201	1	5.22237	3.16414	0.239652	21.4954	0.414236	0.0206587	0.00649792	1.05768	0.09	0
7202	1	5.37495	3.52936		19.5326	0.292734	0.166688	0	14.1732	0.09
7203	1	5.42851	3.5862	0.235381	19.4407	1.83597	-0.363513	0.135628	1.49193	0.09		1
7301	1	5.90298	3.45128		23.8428	0.326883	0.012646	0.0128594	9.38349	0.09		0
7302	1	5.67147	3.53002	0.608746	20.9292	0.830996	0.0927353	0.0104084	0.555341	0.09		1
1101	1	5.13021	3.00208	0.314082	21.3421	0.379851	0.0624792	0.000752911	1.46544	0.11	1	1
1102	1	5.40807	3.43462	0.209887	21.1829	0.431138	0.0527129	0.000135593	1.91997	0.11	1	0
1103	1	4.76569	2.78891		20.9256	0.592894	0.0133408	0.00231419	4.57883	0.11
1104	1	5.33102	3.22984	0.203798	21.2126	0.46843	0.0514757	0.00179034	2.06478	0.11
1105	1	5.07869	2.97753	0.211837	21.2233	0.573378	0.00879187	0.000574899	1.3862	0.11		0
1106	1	5.54157	3.44294	0.23193	21.1173	0.433686	0.0478542	0.00186126	1.1276	0.11
1107	1	5.00547	3.00703		21.313	0.1732	0.068184	0.000148566	16.137	0.11	0	1
2101	1	5.89751	3.4522		24.2268	0.429861	0.044111	0.000794255	10.5965	0.11	0	0
2102	1	5.89947	3.5339	0.391084	22.8141	0.502423	0.077012	0.000653307	0.633514	0.11		0
2103	1	5.51098	3.55889		21.2685	0.213508	0.104835	0.0217557	8.11703	0.11	1	0
2104	1	5.09934	3.28553		20.0998	0.288295	0.0963057	0.00125503	5.38241	0.11		1
2201	1	5.87518	3.44961	0.851263	21.9727	0.40501	0.0586808	0.00208273	0.94756	0.11
2202	1	5.30773	3.15676	0.205149	21.5518	0.584061	0.0745002	0.00155092	0.665531	0.11		0
2203	1	5.39854	3.23112	0.261147	21.3179	0.405539	0.0371261	0.00561675	0.199702	0.11	1
2204	1	5.24668	3.10904	0.221845	20.5068	0.557061	0.05072	0.00182445	0.698694	0.11		0
2205	1	5.29493	3.21549	0.239392	21.0407	0.662148	0.0683325	0.00142143	0.913151	0.11		0
2206	1	5.09828	3.04881	0.210354	21.2733	0.729423	0.0290363	0.000190722	1.42744	0.11		0
2301	1	5.82399	3.43006	0.240627	23.7954	0.638107	0.0266377	1.36775e-05	0.65799	0.11		0
2402	1	5.05436	3.00047	0.216671	21.2263	0.442332	0.0365834	0.010509	1.11804	0.11	1
2403	1	5.67378	3.35174	0.319067	22.3261	0.583989	0.0399404	0.000240909	0.619897	0.11	1	0
2404	1	5.71718	3.43345		22.9146	0.486457	0.0951063	0.000332871	4.53397	0.11	0	0
2405	1	5.34342	3.20347	0.205965	21.32	0.391047	0.0492239	0.0108212	1.21819	0.11	1
2701	1	5.09441	3.11852	0.20624	21.1489	0.985646	0.117517	0.0145041	0.744964	0.11
2702	1	5.10021	3.11352	0.216846	21.1699	0.295546	0.0669795	0.0015111	1.2519	0.11	0
2703	1	5.04781	2.85365	0.374025	20.9828	0.367454	0.0409385	0.0074357	0.965595	0.11	1
2704	1	5.09687	3.09824	0.209623	20.9831	0.347046	0.0603286	0.00303259	0.611317	0.11	1
2705	1	5.13561	3.15216	0.245129	20.9286	0.320474	0.0508184	0.00880849	2.4629	0.11	1	1
2801	1	6.05143	3.72876	0.494693	22.7967	0.679562	0.0650092	0.00279058	1.05579	0.11	0
2802	1	5.73973	3.51931	0.273557	21.3544	0.437441	0.0727203	0.00155684	0.506503	0.11	1
2803	1	5.84356	3.73977		21.4367	0.685075	0.0114055	0.000214616	8.45222	0.11	1
2804	1	5.27471	3.25946	0.205628	20.9244	1.83597	0.0657369	0.00493346	2.04672	0.11	1
3301	1	5.87855	3.69504	0.388262	21.7638	0.483446	0.0615413	0.0021079	0.851499	0.11	0	1
3302	1	5.70288	3.46085	0.269349	22.5226	0.657647	0.0257021	0.00147454	2.12275	0.11	0	1
3403	1	5.77339	3.62598	0.221961	21.575	0.465237	0.0583242	0.00404537	0.597924	0.11	0
3404	1	5.36148	3.22143	0.285433	21.3223	0.367573	0.0634314	0.000736894	1.02116	0.11
3501	1	5.06153	2.98122	0.202429	21.2314	0.448482	0.168332	0.0114825	0.449792	0.11		0
3502	1	5.35556	3.20966	0.386502	21.3189	0.316278	0.0581896	0.143753	0.740817	0.11	0	1
3601	1	5.00682	2.88282	0.249692	21.8211	0.609232	0.00448904	0.000757251	0.890498	0.11		0
3602	1	5.22644	3.13264	0.237047	20.9097	1.05019	0.0948769	0.000381172	1.09445	0.11	0
3603	1	5.15795	3.1083	0.212107	21.0286	1.55037	-0.201081	0.0025848	0.706815	0.11
3604	1	4.76334	2.8706		20.2604	0.216115	0.0458043	0.000491985	5.35313	0.11
3701	1	5.40598	3.37142	0.213286	21.392	0.397945	0.064271	0.00995751	0.44716	0.11
3702	1	5.5619	3.52082	0.213567	21.1649	0.30678	0.0653976	0.00772812	0.374785	0.11
3703	1	5.83073	3.71662	0.389322	21.0097	0.72526	0.0627422	0.0102335	0.589317	0.11	1
3704	1	5.71723	3.54713	0.307602	22.0349	0.604373	0.0436305	0.00184957	1.92154	0.11	0	1
3705	1	5.07884	3.18296	0.244783	20.6111	0.321139	0.0615385	0.00224239	1.51321	0.11	1	1
3706	1	5.38737	3.35703		20.0358	0.84641	-0.003757	0.00493338	4.20177	0.11	1
4101	1	5.7685	3.41848	0.209003	22.7696	0.640497	0.0215259	0.00235523	0.40164	0.11		0
4102	1	5.35904	3.27035	0.252574	21.9418	0.408671	0.0694091	0.00144057	1.35303	0.11	0
4103	1	5.30612	3.1539		22.1317	0.464543	0.0611467	0.000242947	5.11681	0.11	0	0
4104	1	5.39705	3.35652	0.286446	21.0846	0.398636	0.0617439	0.000874771	1.67834	0.11		1
4201	1	5.68597	3.44133	0.27465	22.676	0.439135	0.0465094	0.00172584	1.24186	0.11		0
4202	1	5.9853	3.87595	0.206401	22.8413	0.415845	0.0582234	0.000574527	1.0778	0.11	0	0
4203	1	5.17656	3.10068	0.263625	21.6926	0.458472	0.058565	0.000622524	2.47233	0.11	0	0
4204	1	5.91666	3.48868	0.218324	24.6359	0.692715	0.0578564	0.00155848	4.29266	0.11	0	0
4205	1	5.96655	3.77358		22.6786	0.197736	0.100504	0.00176938	4.10744	0.11	0	0
4206	1	5.74946	3.3801	0.36426	22.9261	0.568672	0.0335445	0.000676149	1.50388	0.11		0
4207	1	6.10807	3.87086	0.561374	22.9346	0.267725	0.168332	3.57447e-07	3.25401	0.11		0
4208	1	5.61986	3.5548	0.233302	21.5572	0.461398	0.0493848	0.00126309	1.49393	0.11	0
4301	1	5.50959	3.47244	0.243829	22.1555	0.678994	0.0303816	0.00162088	0.162556	0.11		1
4302	1	5.50435	3.51615	0.202749	22.4383	0.531448	0.0363777	0.00586708	1.53786	0.11		1
4502	1	6.03354	3.85922	0.225127	22.1397	0.600856	0.0283141	0.000179354	0.861795	0.11		1
4503	1	5.33683	3.21198	0.209633	21.7222	0.621918	0.0391182	0.000479382	0.391062	0.11	1
4504	1	6.00124	3.78178	0.274502	22.2824	0.538996	0.0739833	0.000359189	2.12207	0.11	0	1
4505	1	5.24861	3.20647	0.280576	21.9018	0.570377	0.0401128	0.00014153	1.96537	0.11		1
4601	1	5.58322	3.61991	0.21369	20.5817	0.418889	0.0788138	0.000941854	2.13077	0.11	1	0
4602	1	5.38711	3.35913	0.259603	21.0209	0.463569	0.0420622	0.000360232	2.8377	0.11		0
4603	1	4.82858	2.77715	0.254474	21.0079	0.437393	0.0480533	0.000994556	1.57938	0.11		0
4604	1	5.28435	3.30183		21.135	0.416789	0.0508002	0.000988985	4.0632	0.11	0
4901	1	2.17474	1.3876	0.206718	21.5382	0.345469	0.0601965	0.0128647	4.54401	0.11	0
4903	1	5.50295	3.50028	0.359784	21.2946	0.400446	0.0401868	0.0094225	2.94767	0.11	1
5101	1	5.14463	3.11787	0.216924	21.0146	0.697235	0.0360999	0.0853565	0.405993	0.11
6101	1	5.38584	3.08664	0.242413	22.3217	0.632528	0.0318428	0.000847384	1.02996	0.11		0
6102	1	5.27433	3.11871	0.223519	21.6541	0.554175	0.0535436	0.00322289	2.38148	0.11	0	0
6103	1	5.14199	3.09765	0.231248	21.2036	0.377027	0.0511211	0.00105364	0.7753	0.11
6201	1	6.05018	3.67505	0.606253	23.9738	0.713894	0.0312498	0.00310873	3.98073	0.11	0
6202	1	6.10807	3.94562		22.1059	0.376654	0.0594895	0.000150986	7.6009	0.11	1	1
6203	1	5.86003	3.44865	0.389163	23.0566	0.738325	0.0221914	0.00100111	1.12747	0.11		1
6204	1	5.90487	3.51761	0.69225	21.9526	0.596212	0.0598703	0.0026608	1.35813	0.11	0	1
6205	1	5.62213	3.65932	0.224985	21.5487	0.400723	0.0831896	0.000513551	3.44912	0.11	1	1
6301	1	5.60899	3.51085	0.252487	21.3776	0.453822	0.0566209	0.00312657	2.11568	0.11	1
6302	1	5.40903	3.46036	0.204846	21.0371	0.268769	0.068712	0.00840978	0.774118	0.11		1
6303	1	5.76146	3.50104	0.307774	21.6649	0.420299	0.0528979	0.00332043	0.772912	0.11	0	1
6304	1	5.42689	3.29922	0.238082	21.4168	0.385682	0.0570549	0.00870726	0.503695	0.11		1
6401	1	5.29564	3.26626	0.211567	21.1516	0.399146	0.0533362	0.00285307	0.276195	0.11
6402	1	5.67483	3.46457	0.218492	21.7171	0.452105	0.0512039	0.00441773	0.315157	0.11		1
6403	1	5.08437	3.19564	0.201358	20.4399	0.278704	0.0652103	0.0115975	1.54353	0.11	1
6404	1	5.26884	3.12553	0.42004	21.3991	0.355525	0.0435109	0.00218192	1.19593	0.11	0
6405	1	5.83062	3.44681		22.2907	0.464502	0.0381123	0.00162268	5.00518	0.11	0
6501	1	5.17018	3.32182		20.5802	0.1732	0.063467	0.000820912	7.76678	0.11	1	1
6502	1	5.40892	3.32392	0.28116	21.9241	0.4635	0.0444315	0.0103907	1.26352	0.11	1
6504	1	5.71129	3.4345	0.366711	22.415	0.400329	0.0503414	0.00541882	2.85944	0.11
7101	1	5.67885	3.56425	0.302189	21.0961	1.15911	-0.225605	0.0401013	0.586513	0.11		1
7102	1	5.51153	3.54417	0.241467	20.7766	0.281427	0.0998745	0.0200464	0.320659	0.11		1
7201	1	5.36771	3.30173	0.221649	21.5823	0.358552	0.0523578	0.0036548	0.844085	0.11
7202	1	5.56527	3.71859		20.3014	0.1732	0.0698385	0.000515707	7.75744	0.11	0	1
7203	1	5.38216	3.4915	0.251884	20.1547	1.32455	-0.162604	0.0638805	1.23918	0.11		1
7301	1	5.89894	3.45122		22.8232	0.220536	0.0185167	0.00900066	6.18341	0.11	0	0
7302	1	5.65356	3.49756	0.634234	21.0382	0.49029	0.117906	0.0101916	0.467069	0.11		1
1101	1	5.24939	3.12769	0.290268	21.5799	0.410347	0.0268461	0.000726961	1.38261	0.1	1
1102	1	4.93843	2.90934	0.23499	21.2628	0.366315	0.0511809	0.000412692	2.20753	0.1		0
1103	1	4.82757	2.83016		20.9114	0.669628	-0.0742365	0.000547458	4.53938	0.1	0
1104	1	5.78451	3.56404	0.375369	21.6609	0.432735	0.0990334	0.00189649	1.90342	0.1		0
1105	1	5.09436	2.98982	0.221813	21.1741	0.461875	0.000786895	0.000872007	1.08934	0.1	1	0
1106	1	5.20131	3.13852		21.4444	0.364803	0.0396092	0.00517018	4.64842	0.1		1
1107	1	5.11447	3.00449	0.275537	21.2611	0.357137	0.0769792	0.000383431	1.43623	0.1	0	0
1108	1	5.30816	3.28939	0.207125	21.2869	0.400909	0.0597528	0.0108309	2.96033	0.1	0	0
2101	1	5.89524	3.45233		24.7916	0.435436	0.076143	0	22.6304	0.1	0
2102	1	5.90108	3.53173	0.366817	22.907	0.503291	0.0560863	0.000344004	0.52494	0.1		0
2103	1	5.34092	3.38787		21.2409	0.507769	-0.0492737	0.00813965	4.30997	0.1	1
2104	1	5.86527	3.55716	0.590126	21.5575	0.248371	0.0478317	0.0467868	2.08039	0.1
2201	1	5.88262	3.45809	0.851263	22.3238	0.424357	0.0386082	0.00164599	1.36233	0.1
2202	1	5.41183	3.24293	0.215494	21.9351	0.617845	0.00224157	0.0011686	0.937752	0.1		0
2203	1	5.41972	3.26638	0.205829	21.451	0.373897	0.0412698	0.00380758	0.16053	0.1
2204	1	5.5518	3.37104	0.21571	21.8332	0.502461	0.0200588	0.00361516	0.649906	0.1		0
2205	1	5.26083	3.19994	0.253836	21.0996	0.4491	0.168332	0.00150197	0.925164	0.1	1
2206	1	5.38323	3.23762	0.208194	21.5423	0.534761	0.0202769	0.000242856	1.27095	0.1	0	0
2301	1	5.87385	3.48108	0.232762	23.8176	0.66905	0.0160096	0.000216691	0.658839	0.1		0
2402	1	5.23799	3.15375	0.208339	21.5083	0.435942	0.0484687	0.00964532	1.02419	0.1	1
2403	1	5.70818	3.38631	0.323404	22.3956	0.560146	0.0235678	0.000365216	0.603121	0.1	1
2404	1	5.7415	3.43889	0.494946	22.2376	0.39016	0.0537243	0.000151026	3.09258	0.1	1
2405	1	5.50485	3.34108	0.20175	21.8645	0.383153	0.0649535	0.0115807	1.28148	0.1	1
2701	1	5.15557	3.13489	0.223525	21.2817	0.276863	0.0446017	0.0221697	1.10963	0.1
2702	1	5.21967	3.17069	0.218063	21.2264	0.269673	0.0594196	0.00890176	0.939935	0.1		0
2703	1	5.11262	2.91532	0.360872	21.307	0.319281	0.0481653	0.00860369	0.675378	0.1
2704	1	5.17188	3.16597	0.213577	21.0928	0.353407	0.0532442	0.00774087	0.856133	0.1	1	1
2705	1	5.23823	3.19656	0.223175	20.9616	0.320923	0.0598822	0.00603827	0.725976	0.1
2801	1	5.97675	3.62521	0.45563	23.2881	0.615506	0.0487645	0.00414325	1.03224	0.1	0
2802	1	5.65813	3.46921	0.332722	21.445	0.377194	0.0632635	0.001927	0.403054	0.1
2803	1	5.87763	3.58175	0.730942	22.1711	0.661349	0.023353	8.77167e-05	4.50369	0.1
2804	1	5.19854	3.18254	0.219046	20.6581	1.83597	0.0257832	0.00772015	2.03985	0.1	1
3301	1	5.9199	3.71268	0.412722	21.6561	0.399025	0.0606717	0.00332778	0.701834	0.1	0
3302	1	5.75154	3.46886	0.291092	22.3904	0.699776	0.0447137	0.0615508	1.92099	0.1		1
3403	1	5.87745	3.70967	0.221305	21.7303	0.530556	0.0226812	0.00364225	0.608296	0.1	1
3404	1	5.39295	3.23755	0.254749	21.6446	0.387342	0.0427139	0.00170173	0.858599	0.1
3501	1	5.13829	3.04375	0.202874	21.3533	0.454627	0.0274685	0.00100324	0.503042	0.1	1	0
3502	1	5.31496	3.17321	0.359684	21.4965	0.328478	0.0722637	0.00161929	0.631428	0.1		1
3601	1	5.25694	3.01029	0.251373	21.898	0.667616	-0.0450028	0.000849927	0.890733	0.1		0
3602	1	5.26853	3.15573	0.223114	21.2543	0.361469	0.0719882	0.000703938	0.879632	0.1	1	0
3603	1	5.25856	3.22461	0.211477	21.1731	0.348136	0.0457015	0.00187069	0.523068	0.1
3701	1	5.4992	3.42976	0.203566	21.4496	0.373248	0.0705234	0.015498	0.384704	0.1
3702	1	5.49867	3.46763	0.219646	21.2406	0.301616	0.0758095	0.0120713	0.374415	0.1	1
3703	1	5.85195	3.69691	0.427819	20.9793	0.745311	0.0656709	0.0233774	0.606643	0.1	1
3704	1	5.77475	3.58818	0.371302	22.1501	0.627331	0.0436572	0.00163888	1.59592	0.1		1
3705	1	5.01139	3.24028	0.209146	20.6585	0.180573	0.104385	0.00988657	1.09271	0.1	1	1
3706	1	5.54325	3.59824		19.4552	1.69534	-0.2874	0.00219416	3.97696	0.1	1
4101	1	5.76531	3.40934	0.209826	22.903	0.65762	0.0170148	0.00229328	0.397264	0.1		0
4102	1	5.35554	3.25361	0.234603	22.1405	0.419082	0.05183	0.00205173	1.35026	0.1	0
4103	1	5.41709	3.25122		22.3798	0.514485	0.0471113	0.000801886	6.0943	0.1	0	0
4104	1	5.31553	3.30612	0.300496	21.1888	0.284257	0.0543687	0.011716	1.63205	0.1		1
4201	1	5.73032	3.46912	0.285559	22.7977	0.44261	0.0480566	0.0026056	1.23459	0.1	0	0
4202	1	5.95545	3.83119	0.202241	22.9773	0.437502	0.0557914	0.000539936	1.08928	0.1	0	0
4203	1	5.14862	3.06296	0.238593	21.7641	0.454553	0.0586582	0.000388799	2.27915	0.1	0	0
4204	1	5.90535	3.47755	0.217648	24.7498	0.681385	0.0446344	0.00143049	4.37433	0.1	0	0
4205	1	5.93157	3.74222		22.8059	0.212546	0.0952652	0.00162811	4.33058	0.1	0	0
4206	1	5.6395	3.26482	0.352955	22.8458	0.644279	-0.0193573	0.000495635	1.44353	0.1		0
4207	1	6.10807	3.88062	0.538849	22.8873	0.189411	0.0605248	0.00052063	3.51702	0.1	0	0
4208	1	5.62526	3.58701	0.211753	21.8777	0.486706	0.0503365	0.00156687	1.4214	0.1	0
4301	1	5.58596	3.52145	0.248689	22.3279	0.617565	0.0363734	0.00150582	0.159235	0.1		1
4302	1	5.79198	3.81493	0.20443	22.6227	0.549191	0.0310538	0.000474717	1.85916	0.1		1
4502	1	6.10807	3.9363	0.231997	22.2049	0.614035	0.0318126	0.000125041	0.846243	0.1		1
4503	1	5.40065	3.26928	0.201806	21.9829	0.60008	0.0442616	0.000382764	0.421535	0.1
4504	1	5.91173	3.64518	0.270074	22.6121	0.520267	0.0553561	0.050644	1.96469	0.1	0	1
4505	1	5.40231	3.37118	0.279927	21.9273	0.520869	0.0388743	0.000366542	1.63829	0.1		1
4601	1	5.64203	3.66247	0.214093	21.0411	0.338539	0.0918369	0.000568976	2.48213	0.1	0	0
4602	1	5.42864	3.40716	0.239326	20.7538	0.30533	0.0230855	0.000412866	2.13443	0.1	1	0
4603	1	5.33178	3.27451	0.261201	21.2193	0.35268	0.0334475	0.000826386	1.62193	0.1
4604	1	5.38442	3.40431		20.8818	0.321054	0.07311	0.000635357	5.08463	0.1	0	0
4901	1	2.17474	1.3876	0.217252	22.2512	0.327062	0.109124	0.000351731	6.2138	0.1	0	1
4903	1	6.10807	3.94562	0.347637	21.8846	0.358697	0.078541	0.00624911	2.62798	0.1		1
5101	1	5.29675	3.26261	0.207674	20.7481	1.22556	0.168332	0.00562505	0.406766	0.1	1
6101	1	5.51568	3.19542	0.247391	22.4829	0.616728	0.0265086	0.000839569	1.03597	0.1	0	0
6102	1	5.29207	3.13721	0.230462	21.7802	0.485926	0.0428487	0.00199538	1.95464	0.1	0	0
6103	1	5.19142	3.1444	0.228226	21.1782	0.391879	0.0390405	0.00100415	0.563158	0.1
6201	1	6.02789	3.64735	0.743408	23.6349	0.756121	0.0241322	9.11848e-05	4.0275	0.1	0	1
6202	1	5.95332	3.94562	0.287655	22.2373	0.495929	0.0525975	5.92851e-05	4.1107	0.1	0	1
6203	1	5.89068	3.46229	0.254901	23.2916	0.717143	0.0251733	0.000458204	0.952948	0.1	0	1
6204	1	5.89214	3.50729	0.657956	22.3248	0.596888	0.0427426	0.002566	1.37192	0.1	0	1
6205	1	5.80974	3.82605	0.268694	21.8763	0.399715	0.0909362	0.000370465	3.23831	0.1	0	1
6301	1	5.51752	3.43665	0.310747	21.198	0.417736	0.0270984	0.00174811	2.33213	0.1	0
6302	1	5.36367	3.38234	0.216097	21.1135	0.262867	0.0703548	0.0107434	0.683275	0.1		1
6303	1	5.65277	3.41485	0.284487	21.9037	0.448364	0.0364358	0.0078663	0.526603	0.1
6304	1	5.3496	3.22067	0.2504	21.3884	0.364088	0.0432035	0.00914888	0.429376	0.1		1
6401	1	5.2994	3.24601	0.232422	21.2615	0.360222	0.0582595	0.00599596	0.237906	0.1	1
6402	1	5.69753	3.46591	0.22202	21.7383	0.399504	0.0565487	0.00624832	0.286409	0.1		1
6403	1	5.12682	3.22028	0.204223	20.6792	0.287414	0.0451659	0.0137061	1.33303	0.1		1
6404	1	5.62142	3.37972	0.422195	21.6584	0.430994	0.0383202	0.00181659	1.16346	0.1
6405	1	5.92204	3.53807	0.812323	22.3723	0.563853	0.0452764	0.00392895	4.02701	0.1	0
6501	1	4.94509	3.052		20.7445	0.228432	0.0458225	0.0559434	8.02195	0.1	1	1
6502	1	5.4018	3.31144	0.26568	22.1179	0.496441	0.0251486	0.0137961	1.13911	0.1
6504	1	5.69824	3.31949	0.533704	22.6021	0.463666	0.0437664	0.00337725	2.6157	0.1
7101	1	5.6636	3.54071	0.284925	21.1989	0.410914	0.0398069	0.0453156	0.577286	0.1	1	1
7102	1	5.58928	3.61639	0.263735	20.8552	0.24912	0.0849646	0.0247534	0.268371	0.1		1
7201	1	5.37231	3.2758	0.20161	21.6292	0.379894	0.0808348	0.00430022	0.687636	0.1	1
7202	1	5.52663	3.59045	0.227701	21.1568	0.356487	0.0697096	0.000156024	3.41594	0.1	0	1
7203	1	5.56093	3.66491	0.307385	20.1814	0.259538	0.0509219	0.034485	1.09132	0.1	1	1
7301	1	5.89625	3.45112		22.8463	0.228605	0.0240087	0.00931975	6.20442	0.1		0
7302	1	5.66821	3.50329	0.604843	21.1287	0.519998	0.0507328	0.012998	0.413839	0.1		1
1101	1	5.29526	3.1788	0.261476	21.6079	0.409385	0.0361499	0.00149936	1.3877	0.08
1102	1	5.02624	2.99098	0.231744	21.2997	0.372278	0.0388462	0.00128187	2.00785	0.08	1	0
1103	1	4.8194	2.86915	0.27993	20.8846	0.646905	-0.0284294	0.00144406	3.65388	0.08	1
1104	1	5.79291	3.55375	0.347382	21.8087	0.463543	0.0529114	0.00149529	1.94897	0.08		0
1105	1	5.16431	3.06514	0.207513	21.3986	0.513097	0.0257295	0.0021677	1.07552	0.08		0
1106	1	5.1958	3.12821		21.7111	0.396751	0.0366345	0.00369612	4.62633	0.08		1
1107	1	5.07957	2.95546	0.261235	21.3387	0.441717	-0.00586879	0.000749258	1.37164	0.08		0
1108	1	5.29146	3.26922	0.207592	21.3973	0.303439	0.0628775	0.0109927	2.9922	0.08	0
2101	1	5.89265	3.45233		24.7916	0.455576	0.060225	0	22.7195	0.08	0
2102	1	5.87325	3.50782	0.358105	23.0286	0.509346	0.02885	0.000485132	0.491348	0.08		0
2103	1	5.66148	3.46512	0.604857	22.0605	0.317026	0.0433728	0.00607698	3.51475	0.08	0
2104	1	5.83632	3.51255	0.595829	21.6743	0.281687	0.0488664	0.0644774	2.14983	0.08
2201	1	5.877	3.44883	0.851263	22.3189	0.451576	0.0225723	0.00176496	1.5009	0.08
2202	1	5.38878	3.21078	0.229464	22.0215	0.583749	-0.0558418	0.0012825	0.887154	0.08		0
2203	1	5.45358	3.29945	0.216784	21.5278	0.39237	0.0360148	0.00424207	0.157624	0.08	1	0
2204	1	5.49798	3.30137	0.216036	22.1198	0.547215	0.0159009	0.00400334	0.738571	0.08		0
2205	1	5.32102	3.25046	0.254439	21.1491	0.449214	0.0166021	0.00111564	0.809	0.08
2206	1	5.42399	3.26741	0.209655	21.5598	0.536434	0.0443894	0.00035161	1.34166	0.08	0	0
2301	1	5.85855	3.46934	0.229905	23.791	0.646004	-0.00266835	0.000215858	0.654498	0.08		0
2402	1	5.25834	3.17564	0.207614	21.5798	0.427158	0.0190558	0.0147751	1.05807	0.08	1
2403	1	5.72254	3.40321	0.322538	22.3812	0.558546	0.00793863	0.000315297	0.537305	0.08
2404	1	5.75209	3.4167	0.493038	22.4071	0.382376	0.0674602	0.00013902	3.15471	0.08	1
2405	1	5.41914	3.24557	0.205817	22.0471	0.413283	0.0293434	0.0109148	1.17201	0.08	1
2701	1	5.22377	3.18104	0.232395	21.4134	0.283175	0.0279471	0.039355	1.0196	0.08
2702	1	5.22513	3.18236	0.216372	21.2443	0.26594	0.0437618	0.0107589	0.901523	0.08	0	0
2703	1	5.26807	3.07874	0.34942	21.3606	0.354309	0.0293015	0.00837613	0.554005	0.08	1
2704	1	5.20575	3.19353	0.211591	21.1246	0.340369	0.0458886	0.0143901	0.860663	0.08	1	1
2705	1	5.29259	3.2164	0.247368	21.0848	0.336116	0.0380503	0.011841	0.710756	0.08
2801	1	5.90921	3.57358	0.402572	23.4714	0.601208	0.0390948	0.00703011	1.02284	0.08
2802	1	5.65572	3.467	0.31188	21.5273	0.391065	0.0484194	0.00483149	0.362068	0.08
2803	1	5.96859	3.69347	0.496007	22.4881	0.638064	0.0236522	0.00124941	3.12375	0.08		1
2804	1	5.33579	3.27932	0.211533	21.0633	1.52411	0.0440365	0.00528719	1.84607	0.08	1
3301	1	5.84138	3.63562	0.419977	21.6357	0.377383	0.0554391	0.00454137	0.555097	0.08
3302	1	5.76021	3.45321	0.296359	22.4202	0.639812	0.0221904	0.130034	1.95007	0.08	1	1
3403	1	6.01509	3.83301	0.227599	21.8843	0.36635	0.137689	0.00192401	0.608457	0.08	1
3404	1	5.43335	3.25655	0.231857	21.6164	0.341059	0.056297	0.00224578	0.745198	0.08
3501	1	5.17677	3.08472	0.204242	21.4072	0.439744	0.0169212	0.000716287	0.489428	0.08		0
3502	1	5.49965	3.37525	0.360777	21.5395	0.31299	0.0651338	0.00238189	0.574254	0.08	0
3601	1	5.38231	3.14379	0.257221	21.9853	0.545653	0.111082	0.00156359	0.961648	0.08	1	0
3602	1	5.24427	3.1491	0.222078	21.5821	0.354468	0.0542717	0.00211439	0.916147	0.08	0	0
3603	1	5.33906	3.31035	0.207406	21.24	0.360846	0.0377167	0.00268954	0.496347	0.08
3701	1	5.51658	3.43164	0.206623	21.5597	0.350079	0.0687672	0.0137771	0.355555	0.08	1
3702	1	5.57224	3.51572	0.220696	21.3778	0.318645	0.064367	0.020642	0.374109	0.08	1
3703	1	5.75425	3.57255	0.430424	21.0787	0.809228	0.0776463	0.0207648	0.665987	0.08	1
3704	1	5.90326	3.7164	0.35146	22.3182	0.622692	0.040013	0.00171705	1.63717	0.08	0	1
3705	1	5.2895	3.3727	0.211416	20.8426	0.1732	0.0793492	0.0157438	1.0464	0.08		1
3706	1	5.48879	3.54794	0.255381	20.6995	0.241579	0.0999516	0.00372054	3.44738	0.08	0
4101	1	5.83665	3.47705	0.209879	23.0157	0.654479	0.0229393	0.00226964	0.410227	0.08	0	0
4102	1	5.34586	3.24304	0.236956	22.2732	0.407958	0.0478359	0.00209929	1.35249	0.08
4103	1	5.37716	3.19281		21.9713	0.448686	0.0490647	0.00060847	4.5017	0.08	1	0
4104	1	5.28913	3.26234	0.277889	21.3312	0.320787	0.0487758	0.0180267	1.16969	0.08
4201	1	5.65414	3.38268	0.27449	22.9333	0.433625	0.0473269	0.00268735	1.21551	0.08	0	0
4202	1	5.93003	3.7993	0.202304	23.0451	0.445383	0.0445038	0.0013198	1.05034	0.08	0	0
4203	1	5.14233	3.05895	0.233271	21.7981	0.457627	0.0532611	0.000418448	2.05309	0.08	0	0
4204	1	5.91169	3.48702	0.215082	24.7916	0.68045	0.0290484	0.00187564	4.45532	0.08	0	0
4205	1	5.98104	3.8028		22.8769	0.207375	0.0926132	0.00106665	4.44363	0.08	0	0
4206	1	5.63293	3.25856	0.345927	22.8082	0.557826	0.0157945	0.000564579	1.41947	0.08		0
4207	1	5.88495	3.64018	0.3593	23.7757	0.347873	0.053044	0.00138002	3.42504	0.08	0	0
4208	1	6.10807	3.94562	0.387369	22.0059	0.544416	0.0442566	0.00156592	1.25305	0.08	0	1
4301	1	5.80638	3.73416	0.250069	22.3934	0.619888	0.0292367	0.000534532	0.152184	0.08	1	1
4302	1	5.49595	3.5201	0.206634	22.6818	0.553855	0.0297755	0.00118495	1.79277	0.08		1
4502	1	6.01093	3.82006	0.248748	21.981	0.58117	0.0255545	0.000820568	0.923063	0.08		1
4503	1	5.49748	3.32867	0.25587	22.15	0.566308	0.0457483	0.000494451	0.411437	0.08	0
4504	1	6.01131	3.76647	0.375519	22.7971	0.613105	0.0223931	0.000399789	1.96805	0.08	0	1
4505	1	5.4519	3.4346	0.254968	22.1285	0.59877	0.0411709	0.000745533	1.42872	0.08	0	1
4601	1	5.67252	3.6743	0.212324	21.147	0.323119	0.0933013	0.000779368	2.58119	0.08	0	0
4602	1	5.48386	3.44323	0.256289	20.9371	0.342899	0.0238302	0.000763832	2.84443	0.08	1	0
4603	1	5.46005	3.3841	0.279429	21.2817	0.321218	0.0445815	0.0181965	1.62699	0.08	0	0
4604	1	5.43354	3.45055		20.988	0.364903	0.060191	0.000862782	5.13631	0.08	1	0
4901	1	6.10807	3.94562	0.221297	22.2758	0.303497	0.0548663	6.59345e-06	5.99394	0.08	0	1
4902	1	6.10807	3.94562	0.352168	23.5243	0.681401	0.023022	0.00825783	16.6673	0.08	0	1
4903	1	6.10807	3.94562	0.381995	22.0511	0.394261	0.0295295	0.00343076	3.10669	0.08	0	1
5101	1	5.41127	3.33442	0.204458	21.016	0.759848	0.0638603	0.00276778	0.4169	0.08	1
6101	1	5.44481	3.11757	0.24085	22.746	0.552109	0.138931	0.000811344	1.15903	0.08	1	0
6102	1	5.20248	3.05393	0.225585	21.8651	0.498344	0.0320624	0.00510736	1.85558	0.08	1	0
6103	1	5.22067	3.15894	0.230609	21.2654	0.391077	0.0348825	0.000916342	0.563683	0.08
6201	1	6.00108	3.60724	0.752586	23.8799	0.770604	0.0211428	0.000595215	4.06455	0.08		1
6202	1	5.90075	3.81235	0.307677	22.5516	0.576612	0.0500977	9.3076e-05	4.30337	0.08	0	1
6203	1	5.89847	3.47638	0.256405	23.5616	0.750788	0.0216863	0.000510764	0.973325	0.08	0	1
6204	1	5.85567	3.47198	0.595459	22.376	0.613641	0.0325828	0.00629587	1.20103	0.08		1
6205	1	5.91313	3.92738	0.289225	21.5472	0.475547	0.0706528	0.000711518	1.94176	0.08	1	1
6301	1	5.46432	3.41075	0.261224	21.3129	0.331125	0.0425275	0.00267385	1.87808	0.08
6302	1	5.52464	3.53059	0.215542	21.2586	0.286408	0.0673912	0.0153478	0.692403	0.08		1
6303	1	5.60381	3.36668	0.302307	21.9727	0.473541	-0.00370586	0.0151042	0.487256	0.08
6304	1	5.40732	3.26666	0.270445	21.4755	0.374736	0.0377241	0.0104073	0.399929	0.08
6401	1	5.27074	3.21573	0.220502	21.3083	0.367787	0.0325542	0.00721503	0.2341	0.08
6402	1	5.65811	3.42397	0.22237	21.7594	0.392827	0.0395284	0.0139564	0.24841	0.08		1
6403	1	5.17359	3.27401	0.2043	20.6842	0.261584	0.0446886	0.0151124	1.05961	0.08		1
6404	1	5.52306	3.27807	0.669229	21.7343	0.476822	0.0263539	0.0016396	1.28778	0.08
6405	1	5.91257	3.52808	0.816056	22.1719	0.413479	0.0510908	0.00275934	3.40219	0.08	0	1
6501	1	4.94234	3.0376		20.8666	0.295172	0.0344185	0.112899	8.10925	0.08	1	1
6502	1	5.42345	3.30781	0.298395	22.2356	0.512153	0.0244738	0.00876133	1.16926	0.08
6504	1	5.73457	3.3462	0.569174	22.6432	0.477561	0.0104852	0.00389724	2.61314	0.08
7101	1	5.64974	3.51892	0.291892	21.2679	0.583343	-0.00658614	0.0568036	0.588585	0.08		1
7102	1	5.55604	3.57739	0.264405	20.9445	0.242199	0.0655296	0.0345778	0.240962	0.08		1
7201	1	5.45063	3.35488	0.201356	22.0144	0.36537	0.00662447	0.0092286	0.660019	0.08	0
7202	1	5.46924	3.52756	0.22635	20.7978	0.464213	0.065601	0.000531442	2.98456	0.08	1	1
7203	1	5.58962	3.68139	0.305336	20.5364	0.277409	0.0551878	0.0256021	0.999123	0.08	1	1
7301	1	5.89579	3.4521		24.0747	0.384286	0.0917475	0.0170933	9.34039	0.08	0	0
7302	1	5.65329	3.492	0.5633	21.1194	0.598428	-0.0102421	0.0192596	0.370698	0.08		1
1101	1			0.252286	21.6299	0.420271	0.0116956	0.00177697	1.39595	0.08
1102	1			0.223765	21.3913	0.38704	0.0469013	0.00137112	1.97373	0.08	0	0
1103	1				21.0299	0.683549	0.0204455	0.00442371	4.58394	0.08	1
1104	1			0.33216	21.9766	0.477926	0.03901	0.00153902	1.95465	0.08	0	0
1105	1			0.21828	21.6598	0.469682	-0.022472	0.00212968	1.24477	0.08	1	0
1106	1				21.3289	0.338965	0.0508127	0.00391377	5.71487	0.08		1
1107	1			0.250919	21.4959	0.484697	0.00529107	0.00122322	1.31748	0.08		0
1108	1			0.215737	21.4669	0.256526	0.0744348	0.0120553	2.97532	0.08	0
2101	1				24.7916	0.457771	0.06073	0	22.7195	0.08	0
2102	1			0.343736	23.1633	0.530107	0.00688829	0.000520913	0.494964	0.08		0
2103	1			0.301707	22.1596	0.377734	0.0594236	0.00298546	2.44595	0.08	0
2104	1			0.548805	21.6579	0.315567	0.0559611	0.0753065	1.94998	0.08
2201	1			0.851263	22.4373	0.476699	0.0206605	0.00204897	1.45111	0.08
2202	1			0.230725	21.9933	0.578564	0.168332	0.00263065	0.902698	0.08	1	0
2203	1			0.225731	21.6824	0.41434	0.0284141	0.00604185	0.161714	0.08		0
2204	1			0.226255	22.1006	0.565523	-0.0117254	0.00376406	0.739077	0.08		0
2205	1			0.228704	21.3994	0.430153	0.0589317	0.00296722	0.862535	0.08	0
2206	1			0.207854	21.6865	0.479076	0.0494431	0.0011755	1.28355	0.08	0	0
2301	1			0.233581	23.8737	0.650271	0.00969273	0.000118879	0.659428	0.08		0
2402	1			0.214902	21.6049	0.424651	0.0101634	0.0144072	1.05002	0.08		0
2403	1			0.340332	22.4734	0.527034	0.0589589	0.000366255	0.529811	0.08
2404	1			0.449554	21.8322	0.48009	-0.0135992	0.000425197	2.13718	0.08	1
2405	1			0.20339	22.1704	0.422565	0.0299033	0.00856362	0.927065	0.08	1
2701	1			0.234884	21.3966	0.280427	0.0434919	0.0659398	0.916783	0.08
2702	1			0.220896	21.3765	0.294872	0.0413187	0.0104592	0.901141	0.08		0
2703	1			0.365078	21.5786	0.359959	0.0372716	0.0121261	0.570131	0.08
2704	1			0.211256	21.1871	0.307468	0.0371327	0.0176524	0.95023	0.08	1
2705	1			0.238718	21.2526	0.397464	0.0290968	0.0193632	0.669313	0.08
2801	1			0.409025	23.5979	0.612506	0.0418405	0.00692419	1.01428	0.08	0
2802	1			0.32099	21.5334	0.408875	0.0464107	0.00563567	0.314098	0.08	1
2803	1			0.462511	22.289	0.6858	0.0286811	0.0006901	2.71578	0.08	1	1
2804	1			0.216201	21.2327	0.496648	0.168332	0.00632301	2.02592	0.08	1
3301	1			0.31853	21.8076	0.400423	0.0569282	0.00246416	0.523045	0.08
3302	1			0.29478	22.4626	0.603048	-0.00617982	0.120177	1.98402	0.08		1
3403	1			0.228542	21.9194	0.327662	0.0700033	0.00397101	0.609112	0.08
3404	1			0.248976	21.6864	0.344636	0.060251	0.00233799	0.697157	0.08		0
3501	1			0.211876	21.4816	0.436128	0.0241966	0.000802679	0.494379	0.08		0
3502	1			0.350471	21.5949	0.336155	0.0528456	0.0027038	0.567171	0.08	0
3601	1			0.250745	22.0296	0.553159	-0.0104148	0.00160208	0.890224	0.08		0
3602	1			0.227511	21.6489	0.366845	0.0442108	0.00294228	0.929215	0.08		0
3603	1			0.207185	21.3547	0.367066	0.0442046	0.00181825	0.485044	0.08
3701	1			0.20549	21.6457	0.366846	0.0599571	0.0231159	0.3465	0.08	1
3702	1			0.218787	21.5763	0.337091	0.067297	0.0181505	0.379791	0.08	1
3703	1			0.359731	21.2598	0.3135	0.0803021	0.0221423	0.728245	0.08	1
3704	1			0.337714	22.4749	0.624387	0.0424116	0.00161228	1.64402	0.08	0	1
3705	1			0.222672	20.9825	0.22994	0.0763203	0.0210293	1.01485	0.08	1	1
3706	1				20.6958	0.1732	0.122646	0.00545439	4.21778	0.08	1	1
4101	1			0.21037	23.1119	0.610221	0.0381424	0.00220262	0.387455	0.08	0	0
4102	1			0.229351	22.6332	0.480416	0.0412877	0.00349984	1.57206	0.08
4103	1			0.279449	22.2138	0.483328	0.0545128	0.000793091	3.62643	0.08		0
4104	1			0.222834	21.6161	0.372901	0.044986	0.0144179	0.958179	0.08
4201	1			0.263796	23.1211	0.416337	0.0477588	0.00189177	1.23135	0.08	0	0
4202	1			0.206741	23.1321	0.449989	0.0427802	0.00153465	1.03953	0.08	0	0
4203	1			0.230995	21.8588	0.444434	0.0483392	0.000408822	2.03843	0.08	0	0
4204	1			0.214798	24.7916	0.676886	0.0240406	0.00253769	4.43745	0.08	0	0
4205	1				22.9565	0.203478	0.0962568	0.00110708	4.43067	0.08	0	0
4206	1			0.350893	22.5975	1.10102	-0.363513	0.000591422	1.37432	0.08	1	0
4207	1				23.5416	0.239207	0.0459988	0.000988544	4.11715	0.08	0	0
4208	1			0.396204	22.1343	0.567353	0.0420419	0.00161133	1.16092	0.08	0	1
4301	1			0.25243	22.6743	0.641571	0.0273822	0.000603044	0.160638	0.08		1
4302	1			0.215545	22.7898	0.549673	0.040709	0.000867534	1.87073	0.08		1
4502	1			0.247548	22.1436	0.586625	0.0273044	0.000947981	0.897784	0.08	0	1
4503	1			0.255821	22.228	0.55631	0.0407925	0.000650703	0.433548	0.08
4504	1			0.359124	22.8822	0.654755	0.0238429	0.000862996	1.76863	0.08		1
4505	1			0.262922	22.3012	0.551669	0.0814021	0.00188131	1.35908	0.08	0	1
4601	1			0.207451	21.2795	0.320998	0.0645946	0.00112179	2.56497	0.08		0
4602	1			0.258821	20.9603	0.362614	0.0230193	0.000512622	2.45961	0.08	1	0
4603	1			0.305075	21.3031	0.370428	0.0445419	0.013584	1.36568	0.08
4604	1				21.0157	0.406403	-0.07878	0.0018309	5.46531	0.08	1
4901	1			0.242604	23.8537	0.398645	0.052142	0.0128174	4.62114	0.08	0	1
4902	1			0.363516	23.5883	0.71082	0.019603	0.00753159	16.4718	0.08	0	1
4903	1			0.348175	22.3524	0.395175	0.0481293	0.00256512	2.75161	0.08		1
5101	1			0.210632	21.1032	0.534037	0.0312661	0.0028611	0.378561	0.08	1	1
6101	1			0.243409	22.9525	0.538528	0.0298636	0.000588001	1.15846	0.08	0	0
6102	1			0.222245	22.0672	0.506151	0.0231917	0.004704	2.1866	0.08	0	0
6103	1			0.226646	21.3292	0.39896	0.0482981	0.00108912	0.517252	0.08
6201	1				24.7861	0.804359	0.0236258	0.000504041	5.0956	0.08	0	1
6202	1			0.298972	22.3798	0.613395	0.0562234	0.000208474	3.43336	0.08	0	1
6203	1			0.253235	23.5689	0.759896	0.0238421	0.0056242	0.889998	0.08	0	1
6204	1			0.56211	22.5242	0.612917	0.0315669	0.00568492	1.20789	0.08		1
6205	1			0.27537	21.7662	0.562006	0.045488	0.0010571	1.78366	0.08	0	1
6301	1			0.266374	21.5124	0.378137	0.0317461	0.00341758	1.89214	0.08
6302	1			0.230025	21.3475	0.304053	0.0636473	0.0139945	0.65324	0.08		1
6303	1			0.313351	21.9679	0.532566	-0.0257813	0.010124	0.452247	0.08
6304	1			0.303023	21.5569	0.394352	0.0281292	0.0129534	0.387905	0.08	1
6401	1			0.215167	21.4612	0.388354	0.0356903	0.00974543	0.241368	0.08	1
6402	1			0.226818	21.7969	0.409657	0.0306004	0.0158285	0.242444	0.08
6403	1			0.203994	20.7022	0.254979	0.0708055	0.015734	0.968221	0.08		1
6404	1			0.681744	21.8512	0.497082	0.0284463	0.00217979	1.30418	0.08
6405	1			0.814296	22.3162	0.398125	0.0485252	0.00648389	3.47528	0.08	0	1
6501	1				20.9833	0.371948	0.012976	0.143753	8.35154	0.08	1	1
6502	1			0.239927	22.5955	0.519151	0.015647	0.0102585	1.17598	0.08
6504	1			0.534394	22.6677	0.484968	-0.00041025	0.00324122	2.64608	0.08
7101	1			0.28092	21.5437	0.332238	0.0533481	0.0187776	0.579153	0.08		1
7102	1			0.264976	20.9674	0.261012	0.0593947	0.0400669	0.240859	0.08	1	1
7201	1			0.202826	22.1508	0.345508	0.073548	0.0136477	0.704156	0.08	1
7202	1			0.29237	20.9578	0.442709	0.0731344	0.00055591	2.55246	0.08	1	1
7203	1			0.320711	20.9685	0.24152	0.0733228	0.0238557	1.09974	0.08	1	1
7301	1				24.096	0.377325	0.0528715	0.0157249	9.6541	0.08	0	0
7302	1			0.503824	21.2796	0.36961	0.168332	0.0241372	0.348123	0.08	1	1
