# Supplementary material for: Goodwill impairment, M&A, and industry development—Empirical evidence from listed companies in China
Source: PLoS One. 2023 Aug 24;18(8):e0290442. doi: 10.1371/journal.pone.0290442 (PMC10449180; doi:10.1371/journal.pone.0290442)
Supplement: S3 Data — (XLS) [file pone.0290442.s003.xls]

## Sheet: Sheet1
IND	RCA	GW_IT	ROA_ind	Size_ind	Lev_ind	Techin	Subsidy	GDPr	Lightasset
1	0.102881	0	0.019138	20.6883	0.444425	0.00367691	0	0.08
2	0.0669236	0	0.024238	20.6144	0.317723	0.000655679	0	0.08
3	0.834107	0	0.0193406	21.1087	0.446089	0.000374929	0	0.08
4	0.398822	0	0.0341579	21.0465	0.333452	0.0702295	0	0.08
5	2.27049	0	0.0231357	20.8295	0.420536	0.0067964	0	0.08	0
6	3.50907	0	-0.289183	19.7983	0.252187	0.00971637	0	0.08
7	0.283338	0	0.0143915	20.979	0.512386	0.0056929	0	0.08
8	0.391063	0	0.022074	21.5098	0.366743	0.0047527	0	0.08	0
9	0.591876	0	0.0213431	20.8854	0.43124	0.00939508	0	0.08	0
10	0.550219	0	0.0383956	21.0976	0.493498	0.00707787	0	0.08
11	1.54348	0	-0.0626762	20.6952	0.519625	0.0116428	0	0.08	0
12	1.17835	0	0.0126731	20.6857	0.434411	0.0064801	0	0.08	1
13	0.911836	0	-0.00384384	21.166	0.525444	0.00476274	0	0.08	1
14	0.820179	0	0.0286661	20.4254	0.488016	0.00587209	0	0.08	1
15	0.609131	0	0.0433098	21.0345	0.376997	0.00309171	0	0.08	0
16	0.32303	0	0.0379753	20.6607	0.447921	0.000148903	0	0.08
17	1.77036	0	0.0380469	21.4017	0.359057	0.00472338	0	0.08	0
18	0.059848	0	0.079828	20.7739	0.300825	0	0	0.08	0
19	1.17903	0	0.0509886	21.4023	0.351044	0.00152811	0	0.08	0
20	0.255992	0	0.0228425	20.8562	0.442163	0.00103353	0	0.08	1
21	1.11931	0	0.00854411	21.3118	0.588493	0.011697	0	0.08	1
22	0.340975	0	0.0142927	20.8264	0.447856	0.0480811	0	0.08
25	0.552903	0	0.0501733	22.2934	0.440293	0.0010041	0	0.08	0
26	0.706055	0	-0.289183	21.1438	1.07385	0.00180264	0	0.08	0
27	1.72246	0	0.0561757	20.7773	0.537904	0.0184687	0	0.08
29	0.336928	0	-0.0175928	20.6156	0.490486	0.0291334	0	0.08	1
30	1.94226	0	0.0271169	21.0841	0.452719	0.0154984	0	0.08	1
31	0.276282	0	0.0271585	21.2114	0.413533	0.0501564	0	0.08
32	0.341309	0	-0.160897	20.9158	0.620649	0.00343612	0	0.08	1
33	0.418912	0	-0.00534526	20.6051	0.440732	0.0463391	0	0.08	1
34	1.90564	0	0.0539435	20.4829	0.279677	0.00227332	0	0.08	1
35	3.66729	0	0.0361402	20.9899	0.356768	0.00133748	0	0.08
36	0.761375	0	0.068977	21.0667	0.324454	0.0012023	0	0.08
37	1.17592	0	-0.0123284	20.834	0.562669	0.00333437	0	0.08
1	0.0843174	0	0.0308963	20.6305	0.322415	0.00425458	0	0.09
2	0.058851	0	-0.0431815	20.5202	0.281235	0.000753551	0	0.09
3	0.771825	0	0.017214	21.069	0.460472	0.000693747	0	0.09
4	0.335659	0	-0.0466555	21.0201	0.385967	0.0663609	0	0.09
5	2.28478	0	-0.00531004	20.9114	0.464067	0.0112482	0	0.09
6	3.26049	0	0.049363	19.9034	0.304629	0.00522187	0	0.09	1
7	0.273163	0	-0.289183	20.9395	0.832169	0.00656582	0	0.09	0
8	0.332709	0	0.0337376	21.5508	0.391419	0.00343626	0	0.09	0
9	0.534263	0	0.0075819	20.9552	0.452412	0.0132529	0	0.09	0
10	0.540474	0	0.0332297	21.118	0.473631	0.00482614	0	0.09	0
11	1.42871	0	0.00594917	20.7572	0.542475	0.0100566	0	0.09
12	1.47943	0	-0.00381281	20.7223	0.452999	0.0126922	0	0.09	1
13	0.951413	0	-0.00253483	21.096	0.521473	0.0102766	0	0.09	1
14	0.787481	0	0.0282401	20.4476	0.484783	0.0258512	0	0.09	1
15	0.646329	0	0.0507012	21.3052	0.406761	0.00150816	0	0.09	0
16	0.270904	0	0.0414383	20.6612	0.419433	0.000949957	0	0.09
17	1.79471	0	0.0290266	21.4596	0.343827	0.00519868	0	0.09	0
18	0.0656466	0	0.079027	20.8668	0.313886	0	0	0.09	0
19	0.918199	0	0.0418988	21.5716	0.401584	0.00281409	0	0.09	0
20	0.460887	0	0.0584654	21.6858	0.448631	0.00249739	0	0.09
21	1.35484	0	0.0058773	21.2309	0.583122	0.0187659	0	0.09	1
22	0.274213	0	0.0126246	20.8434	0.480989	0.0537076	0	0.09
25	0.455192	0	0.0395939	22.373	0.472054	0.00082081	0	0.09	0
26	0.722152	0	0.00953164	21.2933	0.490466	0.00139911	0	0.09	0
27	1.71661	0	-0.023522	20.8143	0.631086	0.0179819	0	0.09	1
28	0.0213067	0	0.005905	23.6486	0.725549	0	0	0.09	1
29	0.341063	0	0.031668	20.6444	0.426177	0.0201195	0	0.09	1
30	2.1727	0	0.0218344	21.1161	0.456505	0.0460653	0	0.09	1
31	0.246327	0	0.0182098	21.2826	0.448784	0.0474068	0	0.09
32	0.30259	0	-0.120923	20.9482	0.7178	0.00629266	0	0.09
33	0.448898	0	-0.17266	20.5652	0.612173	0.0688234	0	0.09	1
34	2.01321	0	-0.016989	20.6114	0.392901	0.00349881	0	0.09
35	3.66729	0	0.00639736	21.0786	0.415257	0.0390251	0	0.09
36	0.674415	0	0.0668228	21.2567	0.357838	0.00124642	0	0.09
37	1.17174	0	-0.0132225	20.9147	0.549205	0.00753711	0	0.09
1	0.0816522	0	0.0325235	20.6917	0.347543	0.00331988	0	0.1
2	0.0548403	0	0.0237933	20.5838	0.304	0.00135373	0	0.1	1
3	0.678715	0	0.0365677	21.143	0.442928	0.00261195	0.757129	0.1
4	0.254945	0	-0.0764167	21.0055	0.444483	0.0211178	0	0.1
5	2.24765	0	0.0175864	20.9672	0.456999	0.00674088	0.373992	0.1
6	2.93816	0	-0.011291	20.0253	0.338101	0.0055302	0	0.1	1
7	0.276044	0	0.00741295	21.0509	0.742307	0.00173022	0.674016	0.1	0
8	0.316809	0	0.0320302	21.6408	0.406177	0.00294614	0	0.1	0
9	0.501316	0	0.00915969	21.0346	0.482559	0.0123965	0.147398	0.1	0
10	0.505753	0	-0.0065632	21.1666	0.511266	0.00360724	0.857228	0.1	0
11	1.3206	0	0.0135019	20.8835	0.564766	0.0172699	0.301651	0.1
12	1.90067	0	0.0128165	20.7801	0.463418	0.00906861	0.458009	0.1	1
13	0.973901	0	0.0031767	21.1171	0.546687	0.0149548	0.343166	0.1	1
14	0.864565	0	0.0302134	20.4852	0.452615	0.0541707	1.66989	0.1	1
15	0.778301	0	0.0284096	21.6121	0.413351	0.00143443	0.683124	0.1	0
16	0.265743	0	0.0297833	20.8181	0.465049	0.000720653	0	0.1
17	1.35171	0	0.0330652	21.5449	0.350243	0.00521996	0.364451	0.1	0
18	0.0265471	0	0.1074	21.0389	0.313743	0	0	0.1	0
19	0.669587	0	0.0430426	21.8273	0.432561	0.00262585	0.325017	0.1	0
20	0.448288	0	0.0560539	21.8487	0.469917	0.0196393	2.1749	0.1
21	1.27116	0	-0.0167387	21.2268	0.607084	0.0419555	0.673605	0.1	1
22	0.237388	0	0.0230538	20.9413	0.496371	0.0482251	0.2299	0.1
25	0.446525	0	0.069405	22.5469	0.473091	8.52061e-05	0	0.1	0
26	0.765307	0	0.00689141	21.345	0.49641	0.00241613	0.634001	0.1	0
27	1.62334	0	0.00203982	20.9751	0.691152	0.00803351	0	0.1
29	0.351628	0	0.0240889	20.8164	0.465344	0.115707	0.403826	0.1	1
30	2.36401	0	0.0130676	21.1888	0.476519	0.108026	0.215724	0.1	1
31	0.270959	0	0.0394533	21.4031	0.474579	0.037531	0.365475	0.1
32	0.349783	0	0.0269353	21.0512	0.624406	0.00573246	0.575376	0.1
33	0.58665	0	-0.219	20.5207	0.570291	0.115707	0.300169	0.1	1
34	1.98075	0	-0.0505905	20.7192	0.468198	0.00997454	0	0.1
35	3.66729	0	0.0175556	21.1457	0.428978	0.059654	1.24013	0.1
36	0.552445	0	0.0486791	21.4379	0.400258	0.00365521	0	0.1
37	1.62179	0	-0.000627291	21.0508	0.629593	0.00787101	0.0975708	0.1
1	0.0642003	0	0.0325903	20.665	0.34118	0.00261692	0	0.1
2	0.0686893	0	0.0339028	20.964	0.481906	0.000697088	0	0.1
3	0.575671	0	-0.000362048	21.1619	0.481624	0.00162217	0	0.1
4	0.276569	0	-0.00543292	20.9939	0.457948	0.0172189	0.571376	0.1
5	2.2515	0	-0.00866632	20.9012	0.457758	0.0149029	0.463145	0.1
6	2.86715	0	-0.0364687	20.0506	0.389237	0.0055026	0	0.1	1
7	0.274218	0	-0.0302717	21.1664	0.754818	0.00139093	0	0.1	0
8	0.283722	0	0.0512111	21.7471	0.438295	0.00249937	0	0.1	0
9	0.494716	0	0.00918068	21.0812	0.496952	0.0104086	0.149127	0.1
10	0.586002	0	0.0119065	21.1814	0.546231	0.00330508	0.628249	0.1	0
11	1.31061	0	-0.0782371	20.9658	0.853852	0.0155409	0.278457	0.1	0
12	1.95783	0	0.0112029	20.855	0.482745	0.00871553	0.528433	0.1	1
13	0.998066	0	0.0375959	21.1843	0.543184	0.00849641	0.316323	0.1	1
14	0.948085	0	-0.0135546	20.5873	0.542952	0.0383513	1.8352	0.1
15	0.812563	0	0.0419792	21.7256	0.451493	0.00176031	0.752667	0.1	0
16	0.217612	0	0.0217537	20.9094	0.496502	0.00215587	0	0.1
17	1.4637	0	0.0526263	21.5766	0.360311	0.00485147	0	0.1	0
18	0.0245663	0	0.14188	21.1429	0.278958	0	0	0.1	0
19	0.463174	0	0.0347566	21.8713	0.472358	0.00559338	0.309618	0.1	0
20	0.397846	0	0.0454624	21.9019	0.437571	0.00267362	1.71663	0.1
21	1.04448	0	-0.0679929	21.3417	0.730581	0.00203988	0.628839	0.1	1
22	0.200403	0	0.0164943	20.9064	0.490781	0.0381655	0.18257	0.1
25	0.785857	0	0.0681248	22.7871	0.519186	8.58564e-05	0	0.1	0
26	0.853622	0	0.0309511	21.5615	0.525815	0.00168823	0.47783	0.1	0
27	1.67555	0	0.0163294	20.9262	0.705352	0.00464714	0.863469	0.1	1
29	0.356852	0	-0.0426354	20.8216	0.53935	0.0110464	0.34438	0.1	1
30	2.49236	0	-0.0223346	21.1441	0.504289	0.0819326	0.153305	0.1	1
31	0.300769	0	0.0131519	21.4599	0.505774	0.00612724	0.327873	0.1	1
32	0.37491	0	0.002565	21.0415	0.66013	0.0134524	0	0.1
33	0.586642	0	-0.289183	20.5535	0.911071	0.115707	0.335598	0.1	1
34	2.1445	0	0.037473	20.6937	0.393314	0.00599265	0	0.1
35	3.53987	0	-0.0487123	21.0889	0.465944	0.102544	0.912453	0.1
36	0.483285	0	0.0092716	21.5363	0.437594	0.00432582	0	0.1
37	1.51474	0	0.00213416	21.1198	0.607158	0.00924993	0.0971898	0.1	1
1	0.200045	0	0.020784	20.7259	0.366077	0.00217601	0	0.11
2	0.0941003	0	0.0501072	21.2738	0.516755	0.00050379	2.31402	0.11	0
3	0.562698	0	-0.00291019	21.1828	0.505177	0.00149585	0	0.11
4	0.230268	0	0.0192759	21.068	0.417677	0.015641	0	0.11
5	2.35942	0	-0.0163619	20.8826	0.490054	0.0143305	0.458602	0.11
6	2.89825	0	0.060309	20.0977	0.346874	0.0044525	0	0.11	1
7	0.320233	0	-0.0634779	21.1807	0.928297	0.00181694	0	0.11	0
8	0.226057	0	0.00240934	21.8309	0.527807	0.00272454	0	0.11	0
9	0.52386	0	-0.019984	21.1394	0.56549	0.0119813	0.143826	0.11	0
10	0.686098	0	-0.0334473	21.2106	0.614045	0.00316043	0	0.11
11	1.27859	0	-0.0358862	21.0326	0.875881	0.0189899	0.317048	0.11	0
12	2.03359	0	0.00560386	20.8424	0.499598	0.0789625	0.530853	0.11	1
13	1.0664	0	0.00913919	21.2533	0.583702	0.00929504	0.239853	0.11	1
14	1.03214	0	0.0272804	20.6574	0.558769	0.0108357	1.03135	0.11	1
15	0.893588	0	-0.0480863	21.783	0.552717	0.0035837	0.575646	0.11	0
16	0.266682	0	0.0193227	20.9329	0.51121	0.00195686	0	0.11
17	1.50058	0	0.055345	21.615	0.374945	0.00302991	0.411868	0.11	0
18	0.0183207	0	0.039687	21.2314	0.337895	0	0	0.11	0
19	0.380199	0	0.0209955	21.9727	0.504744	0.00420521	0.282586	0.11	0
20	0.30152	0	-0.000548714	21.9156	0.470342	0.0335741	2.45444	0.11
21	1.47637	0	0.0200542	21.5894	0.657657	0.000296684	0.591235	0.11	1
22	0.1857	0	0.015583	20.9654	0.510541	0.115707	0.182086	0.11
24	1.39188	0	0.051803	20.3019	0.403301	0	0	0.11
25	0.822527	0	0.0438994	22.8985	0.532276	0.000154592	0	0.11	0
26	0.754475	0	0.0444271	21.7306	0.548935	0.00157594	0.446727	0.11
27	1.69853	0	0.0433939	21.0696	0.471603	0.0042449	0	0.11
29	0.400747	0	0.0058493	20.9065	0.634285	0.0144199	0.315587	0.11	1
30	2.60001	0	-0.0674071	21.1124	0.570918	0.0756109	0.209347	0.11	1
31	0.323056	0	0.00626315	21.5097	0.54366	0.00596471	0	0.11	1
32	0.464007	0	-0.00740678	21.0038	0.707896	0.0218698	0	0.11
33	0.576121	0	-0.134739	20.613	0.73755	0.115707	0.447142	0.11	1
34	2.27358	0	-0.0393053	20.781	0.53274	0.00538095	0	0.11	1
35	3.44247	0	0.004942	20.9555	0.463245	0.00734169	1.03884	0.11
36	0.441997	0	0.024251	21.5881	0.428187	0.00623535	0	0.11
37	1.3442	0	-0.0655229	21.1438	0.72183	0.0142706	0.100348	0.11
1	0.178186	0	0.0173372	21.129	0.341119	0.00238304	0	0.13	1
2	0.0517529	0	0.103895	21.5046	0.471885	0.000351901	2.23298	0.13	0
3	0.531318	0	0.0258952	21.0677	0.509833	0.00165383	0.667197	0.13
4	0.196043	0	0.039009	21.1097	0.413688	0.014706	0	0.13
5	2.4045	0	0.0214426	20.9897	0.51896	0.019441	0.451703	0.13	0
6	2.7448	0	0.0279117	20.7167	0.279128	0.00488515	0	0.13	1
7	0.370933	0	-0.289183	21.0169	1.22546	0.00118989	0.576013	0.13	0
8	0.158069	0	0.0564031	21.6982	0.493018	0.00295881	0.521371	0.13	0
9	0.528883	0	0.0223429	21.1266	0.567066	0.00887272	0.146546	0.13	0
10	0.752114	0	-0.00042164	21.2053	0.67446	0.00318672	0.518585	0.13
11	1.36257	0	0.0105399	21.0376	0.573041	0.00888159	0.314786	0.13	0
12	2.04295	0	0.0155059	20.8802	0.509365	0.00990076	0	0.13	1
13	1.13309	0	0.0368466	21.2699	0.578215	0.00680582	0.298322	0.13	1
14	0.993255	0	0.0226843	20.6187	0.565077	0.0107647	0	0.13
15	1.01078	0	0.00379175	22.2502	0.626778	0.00500575	0.525923	0.13	0
16	0.27894	0	-0.0120427	20.963	0.564289	0.00480747	0	0.13
17	1.48384	0	0.0480294	21.6699	0.398895	0.00292768	0.417782	0.13	0
18	0.0196412	0	0.041473	21.1703	0.28199	0	0	0.13	0
19	0.279593	0	0.0295559	22.1633	0.541449	0.00462072	0.288017	0.13	0
20	0.340219	0	-0.212934	21.4663	0.800623	0.0434206	1.99799	0.13
21	1.20241	0	0.0246952	21.6359	0.643558	0.00049757	0.373262	0.13	1
22	0.177052	0	0.0189831	20.9641	0.522485	0.071749	0.172409	0.13
23	0.280434	0	0.014001	24.1255	0.884491	0	0	0.13	1
24	1.57488	0	0.042069	20.5295	0.512967	0	0	0.13
25	1.08103	0	0.0429088	23.092	0.56851	8.73884e-05	0	0.13	0
26	0.748633	0	0.0689877	21.8682	0.563396	0.00113341	0.510651	0.13
27	1.72139	0	0.0433916	21.0926	0.484371	0.00361828	0.798956	0.13
28	0.0198775	0	-0.0721976	21.7956	0.435695	0.00916009	0	0.13
29	0.477896	0	0.0240552	20.9455	0.559642	0	0.25261	0.13	1
30	2.61126	0	-0.0423603	21.0388	0.628051	0.115707	0.125901	0.13	1
31	0.338693	0	0.0303964	21.6678	0.556906	0.00615982	0.408448	0.13	1
32	0.465219	0	-0.0462547	21.1158	0.852641	0.115707	0	0.13
33	0.676944	0	-0.237665	20.4308	1.094	0.0368545	0.367397	0.13	1
34	2.36574	0	0.0109143	20.8977	0.619601	0.00794737	0	0.13
35	3.63959	0	-0.00291769	21.0488	0.51414	0.0162906	1.05968	0.13
36	0.441018	0	0.0193796	21.6308	0.433213	0.00550074	0	0.13
37	1.32757	0	0.0139856	21.233	0.68565	0.00254115	0.0965635	0.13	1
1	0.333426	1	0.0323352	21.0624	0.417682	0.00150554	2.99434	0.14
2	0.039071	1	0.158963	21.9045	0.399245	6.08128e-05	2.15633	0.14
3	0.475852	1	0.0413978	21.0939	0.497071	0.00137804	0.703012	0.14
4	0.170915	1	0.0753038	21.3686	0.412624	0.00608803	0.77082	0.14
5	2.33616	1	0.0188845	21.0586	0.50823	0.00797955	0.43795	0.14
6	2.54583	1	0.0611025	22.0263	0.296706	0.0128237	7.60278	0.14	1
7	0.389537	1	0.162113	21.2718	1.22546	0.0010362	0.802204	0.14	0
8	0.15374	1	0.0691502	22.341	0.455035	0.00059199	0.625111	0.14	0
9	0.557549	1	0.0390752	21.0823	0.545856	0.0156753	0.164226	0.14	0
10	0.779533	1	0.0233186	21.364	0.674007	0.00118905	0.738561	0.14	0
11	1.27603	1	0.0253272	21.1919	0.55959	0.00194633	0.381807	0.14	0
12	2.06814	1	0.0615891	20.9985	0.485702	0.00223419	0.46241	0.14	1
13	1.12541	1	0.0170781	21.3367	0.580101	0.00390502	0.356947	0.14	1
14	1.13125	1	0.0194549	20.8862	0.494135	0.00758037	1.60363	0.14	1
15	1.14352	1	0.0522027	22.5965	0.812504	0.00195465	0.712751	0.14	0
16	0.233828	1	0.0279843	21.0261	0.511287	0.00373391	6.04993	0.14
17	1.28424	1	0.0857761	21.7575	0.371633	0.00148072	0.424628	0.14	0
18	0.0276872	1	0.045731	21.304	0.336836	0.000193954	13.4588	0.14	0
19	0.327844	1	0.0375885	22.369	0.544915	0.00165593	0.380914	0.14	0
20	0.414343	1	0.0499633	21.4428	0.746552	0.00956516	2.41747	0.14
21	1.68632	1	0.0284998	22.1172	0.678036	0.00107962	0.573923	0.14	1
22	0.182284	1	0.0393804	21.0131	0.510103	0.0278063	0.208122	0.14
24	1.50582	1	0.043408	20.5949	0.54095	0	15.047	0.14	1
25	1.22653	1	0.0532463	23.3084	0.5771	5.83172e-05	0.609565	0.14	0
26	0.617622	1	0.062995	22.037	0.554671	0.000580305	0.567986	0.14
27	1.69498	1	0.043523	21.231	0.452332	0.00171103	0.988978	0.14
29	0.505377	1	0.0404598	21.0606	0.533055	0.00975318	0.342356	0.14	1
30	2.76036	1	0.0570204	20.9941	0.533421	0.0241726	0.185808	0.14	1
31	0.379031	1	0.0482073	21.7571	0.551782	0.0037129	0.536218	0.14
32	0.519539	1	0.122561	21.1325	0.849091	0.00246356	0.626918	0.14
33	0.721715	1	0.162113	20.4096	1.22546	0.0077433	0.436087	0.14	1
34	2.37181	1	0.055393	21.1868	0.647805	0.00340179	5.36596	0.14
35	3.57183	1	0.0134582	21.1385	0.502371	0.00126448	1.07125	0.14
36	0.389499	1	-0.0617971	21.533	0.481779	0.00384417	1.88127	0.14
37	1.36916	1	0.0749176	21.3979	0.704111	0.000881933	0.106971	0.14	1
1	0.384156	1	-0.0113889	21.1037	0.423081	0.0022375	2.5496	0.1
2	0.0333674	1	0.083582	22.4251	0.321644	0	2.11743	0.1
3	0.402761	1	0.0158615	21.1619	0.488401	0.00113533	0.735592	0.1	0
4	0.169618	1	0.0737122	21.4139	0.396979	0.00894734	0.766719	0.1
5	2.58076	1	0.0174991	21.0528	0.474402	0.00755544	0.457382	0.1
6	2.64375	1	0.0048565	21.7571	0.33564	0.00815517	8.03784	0.1	1
7	0.383424	1	0.0224064	21.56	0.579155	0.000908408	0.788231	0.1	0
8	0.157203	1	0.0928181	22.4234	0.479347	0.000872568	0.603267	0.1	0
9	0.639149	1	0.0642006	21.3153	0.534501	0.0047904	0.159233	0.1	0
10	0.809331	1	-0.0376194	21.2236	0.740943	0.00154469	0.686991	0.1	0
11	1.39114	1	0.0163956	21.2903	0.551263	0.00163347	0.365509	0.1
12	2.12113	1	0.0408638	21.0679	0.479629	0.00247417	0.435115	0.1	1
13	1.2639	1	0.0769011	21.4229	0.524315	0.00615007	0.344444	0.1	1
14	1.17713	1	0.0078248	20.6881	0.455379	0.0114091	1.7812	0.1
15	1.12005	1	0.0795842	22.5331	0.539991	0.00553156	0.682897	0.1	0
16	0.250829	1	0.0311687	20.84	0.469182	0.00144672	4.56624	0.1
17	1.19896	1	0.0547425	21.8018	0.373684	0.00191916	0.438167	0.1	0
18	0.0338343	1	0.0753195	21.5723	0.319327	0.000138804	7.61156	0.1	0
19	0.268011	1	-0.00746751	22.5393	0.627319	0.00218105	0.405968	0.1	0
20	0.462194	1	0.162113	20.4262	1.22546	0.0267608	2.05429	0.1
21	2.38556	1	0.005597	22.3021	0.698623	0.00158144	0.584796	0.1	1
22	0.213602	1	-0.0143664	21.0241	0.578826	0.0129464	0.206324	0.1
24	1.42518	1	0.0227163	21.2132	0.540139	0.00100501	5.77509	0.1
25	1.34627	1	0.00237669	23.3877	0.614161	0.000117617	0.620141	0.1	0
26	0.632775	1	-0.00337917	22.0744	0.566615	0.00122347	0.560439	0.1
27	1.72075	1	0.0219852	21.2822	0.472486	0.00213351	1.05326	0.1
29	0.625986	1	0.0407379	21.2305	0.527821	0.0109206	0.368346	0.1	1
30	2.79981	1	-0.289183	20.9689	0.605746	0.012585	0.179652	0.1	1
31	0.422395	1	0.0285309	21.8455	0.563184	0.00384668	0.559374	0.1
32	0.67322	1	0.0203015	21.3854	0.872543	0.00176561	0.594566	0.1
33	0.741378	1	0.0641596	20.5628	0.989512	0.0316954	0.392799	0.1	1
34	2.54858	1	-0.145051	21.1525	0.856342	0.00526099	5.56111	0.1	1
35	3.45413	1	-0.00503833	21.1606	0.530603	0.00183609	1.05337	0.1	1
36	0.352414	1	0.00674491	21.5967	0.4739	0.00257054	1.90483	0.1
37	1.3098	1	0.0341065	21.5406	0.668242	0.00340748	0.101499	0.1	1
1	0.0971501	1	0.0258745	21.2355	0.346975	0.00320802	1.65367	0.09
2	0.0176822	1	0.0672892	22.2358	0.362377	0	1.73078	0.09
3	0.413933	1	0.0344512	21.2683	0.475947	0.000906586	0.69633	0.09	0
4	0.169479	1	0.0842203	21.5624	0.40426	0.00810807	0.717102	0.09
5	2.59197	1	0.0218999	21.1625	0.455547	0.00840879	0.454423	0.09
6	2.72566	1	0.0366017	21.8541	0.35151	0.00621883	5.42491	0.09	1
7	0.419234	1	0.0105354	21.7566	0.585544	0.000660526	0.81342	0.09	0
8	0.14884	1	0.0548801	22.642	0.529311	0.000488418	0.509455	0.09
9	0.552928	1	0.0111242	21.1746	0.521098	0.00760719	0.156136	0.09
10	0.804881	1	0.0369159	21.2719	0.716504	0.00222964	0.608482	0.09	0
11	1.4488	1	-0.00234708	21.441	0.586955	0.00174912	0.355846	0.09	0
12	2.15465	1	0.0366638	21.1886	0.499139	0.00576707	0.434743	0.09
13	1.24893	1	0.0590323	21.3788	0.491603	0.00896209	0.286816	0.09	1
14	1.1146	1	0.0292143	20.4433	0.438576	0.0156606	1.49518	0.09
15	0.917796	1	0.0210161	22.5026	0.517284	0.00290723	0.681173	0.09	0
16	0.240464	1	-0.018811	20.8816	0.494556	0.00336197	4.47745	0.09
17	1.33523	1	0.0533053	21.9391	0.369046	0.00116514	0.407705	0.09	0
18	0.0454147	1	0.0680903	21.9137	0.37678	0.0011133	5.2348	0.09	0
19	0.338452	1	0.0103635	22.6854	0.647392	0.00182814	0.390188	0.09	0
20	0.366301	1	-0.289183	20.2402	1.22546	0.0168267	1.4895	0.09	1
21	2.30891	1	0.0206878	22.5665	0.687237	0.000544307	0.515854	0.09	1
22	0.202792	1	0.162113	21.0458	0.511957	0.0218046	0.183204	0.09
24	1.43155	1	0.0253306	20.9556	0.51873	0.000778009	3.40328	0.09	0
25	0.760488	1	0.00794252	23.4256	0.609531	0.000225316	0.675091	0.09	0
26	0.537018	1	0.0148324	22.1122	0.564696	0.00236916	0.505623	0.09
27	1.62623	1	0.0372205	21.2493	0.466522	0.00298677	0.850957	0.09
29	0.609723	1	0.0401405	21.3114	0.477616	0.0113965	0.285447	0.09	1
30	2.83247	1	0.00723479	21.0732	0.488879	0.0137652	0.16631	0.09	1
31	0.355767	1	0.0381047	21.9563	0.582776	0.00432607	0.506644	0.09	1
32	1.05694	1	-0.00417276	21.5278	0.876697	0.00330429	0.63052	0.09
33	0.834072	1	0.0111126	20.4763	1.22546	0.0710593	0.295745	0.09	1
34	2.71432	1	0.0409327	21.1785	0.85001	0.00746785	5.54502	0.09
35	3.26575	1	0.0113554	21.2212	0.544605	0.00312378	1.15782	0.09	1
36	0.358036	1	0.0337402	21.5867	0.465615	0.00143808	1.60606	0.09
37	1.37677	1	0.0398794	21.7543	0.816112	0.00204578	0.0934675	0.09	1
1	0.100987	1	0.0652384	21.3605	0.286085	0.00320265	1.37822	0.11
2	0.0176822	1	0.0753711	22.224	0.421116	0.00314296	1.20662	0.11
3	0.429186	1	0.0478703	21.3798	0.487053	0.00116419	0.623394	0.11
4	0.168316	1	0.0569921	21.5758	0.488197	0.00457712	0.674876	0.11
5	2.54896	1	0.0415384	21.2743	0.4279	0.00213463	0.479422	0.11
6	2.61069	1	0.04586	21.2819	0.249432	0.00362124	3.37671	0.11	1
7	0.424957	1	0.010503	21.7559	0.569981	0.000697469	0.788227	0.11	0
8	0.130678	1	0.0760469	22.725	0.487548	0.00114649	0.494523	0.11	0
9	0.593703	1	0.0474949	21.3197	0.441726	0.00524998	0.130951	0.11	0
10	0.858081	1	0.046122	21.2907	0.546421	0.000919446	0.486545	0.11	0
11	1.44194	1	0.0436674	21.5563	0.54498	0.00137615	0.340478	0.11	0
12	2.23442	1	0.0309107	21.3099	0.465576	0.00351238	0.293116	0.11
13	1.29909	1	0.0595294	21.5625	0.403554	0.00624326	0.235943	0.11	1
14	1.13728	1	0.0454365	20.4833	0.306234	0.00950848	1.24468	0.11	1
15	1.03946	1	0.0479573	22.8045	0.516318	0.00242865	0.639025	0.11	0
16	0.198627	1	0.0200962	21.1435	0.530742	0.00216081	4.6322	0.11
17	1.2411	1	0.0591873	22.1441	0.382034	0.00119089	0.388528	0.11	0
18	0.0503885	1	0.0611467	22.1317	0.464543	0.000242947	5.11681	0.11	0
19	0.333256	1	0.0207646	22.7115	0.625185	0.00135036	0.368939	0.11	0
21	3.66729	1	0.0428043	22.6906	0.660445	0.000405953	0.51878	0.11	1
22	0.224282	1	0.063583	21.1793	0.471427	0.0126116	0.160609	0.11
24	1.52491	1	0.0227262	21.4782	0.515894	0.00100851	3.23813	0.11	0
25	0.9038	1	0.0263028	23.5227	0.616877	7.80692e-05	0.637267	0.11	0
26	0.529623	1	0.0377875	22.1141	0.53911	0.00347867	0.462793	0.11
27	1.6705	1	0.0669305	21.3333	0.428367	0.0032819	0.54559	0.11
28	0.101251	1	0.135534	20.3502	0.476499	0.00386545	14.9718	0.11	1
29	0.603006	1	0.0498835	21.3134	0.423508	0.00468736	0.206971	0.11	1
30	2.73781	1	0.0522009	21.1955	0.382345	0.0130715	0.121451	0.11	1
31	0.396357	1	0.0598789	22.0689	0.521215	0.00258662	0.40982	0.11
32	1.2365	1	0.0507906	21.1283	0.880746	0.00332632	0.638104	0.11
33	1.00424	1	0.000192978	20.6004	0.826749	0.0624107	0.237002	0.11	1
34	2.86345	1	-0.289183	21.3386	1.22546	0.000441023	4.18024	0.11	1
35	3.33214	1	0.162113	21.1419	0.444767	0.115707	1.04762	0.11
36	0.360112	1	0.0462237	21.3586	0.359724	0.000875989	1.11404	0.11
37	1.23692	1	0.0408667	21.8723	0.588051	0.00147174	0.076884	0.11	1
1	0.0800966	1	0.0743824	21.4653	0.312638	0.0036974	0.95313	0.1	1
2	0.0176822	1	0.100143	22.3999	0.412201	0.00282505	1.11183	0.1
3	0.428409	1	0.0466488	21.5484	0.4474	0.00134896	0.567799	0.1
4	0.174383	1	0.0207102	21.7379	0.548671	0.00392805	0.666453	0.1
5	2.65977	1	0.0367953	21.3608	0.44167	0.000946289	0.469206	0.1	0
6	2.62776	1	0.0499476	21.315	0.249432	0.00360927	3.37749	0.1	1
7	0.514932	1	-0.0300996	21.8122	0.606123	0.000745029	0.761089	0.1	0
8	0.117159	1	0.0531505	23.0122	0.478713	0.000889026	0.501179	0.1	0
9	0.650588	1	0.0339041	21.4687	0.443946	0.00343633	0.115949	0.1	0
10	0.965623	1	0.0899897	21.3542	0.461309	0.00157077	0.415618	0.1
11	1.5101	1	0.0336939	21.7237	0.503775	0.00112765	0.329276	0.1	0
12	2.19752	1	0.0552228	21.4406	0.422792	0.00415949	0.262865	0.1
13	1.36909	1	0.050343	21.5563	0.380249	0.00803198	0.192593	0.1	1
14	1.16244	1	0.0515816	20.6712	0.275136	0.00770855	0.959372	0.1	1
15	0.952907	1	0.0305151	22.792	0.530479	0.00203943	0.615583	0.1	0
16	0.169382	1	-0.060171	21.0971	0.579461	0.000341168	4.55549	0.1
17	1.14319	1	0.0545237	22.2488	0.380142	0.00123991	0.396143	0.1	0
18	0.0432039	1	0.0471113	22.3798	0.514485	0.000801886	6.0943	0.1	0
19	0.286652	1	0.0188508	22.8924	0.6417	0.00153357	0.371363	0.1	0
21	3.66729	1	0.0350566	22.9453	0.657059	0.000812315	0.452369	0.1	1
22	0.229152	1	0.0625646	21.2711	0.476889	0.0160361	0.151532	0.1
24	1.5945	1	0.0252704	21.4813	0.379347	0.000941777	2.42278	0.1
25	1.01858	1	0.0144294	23.6413	0.637345	0.000106696	0.658271	0.1	0
26	0.559571	1	0.0362599	22.1729	0.508979	0.00390612	0.43177	0.1
27	1.73835	1	0.0483022	21.3626	0.390252	0.00323384	0.470996	0.1
29	0.658947	1	0.0548415	21.4059	0.376864	0.00788536	0.172842	0.1	1
30	2.89647	1	0.0532255	21.2589	0.377384	0.0199058	0.108073	0.1
31	0.450646	1	0.0546323	22.0882	0.49132	0.00480232	0.395705	0.1
32	1.22632	1	0.0410433	21.858	0.824306	0.0044303	0.573406	0.1
33	1.13558	1	0.0679788	20.7948	0.321046	0.0214084	0.202399	0.1	1
34	2.90715	1	0.064329	21.9794	0.249432	0.000756257	5.60966	0.1
35	3.35877	1	0.0536202	21.4371	0.403475	0.00154793	0.903399	0.1	1
36	0.377941	1	0.0481186	21.5675	0.381408	0.00138103	0.841773	0.1
37	1.37549	1	0.042558	22.0636	0.548122	0.00420069	0.0731747	0.1	1
1	0.0744251	1	-0.00498996	21.5665	0.34787	0.00727041	0.795562	0.08	1
2	0.0176822	1	0.00588479	22.017	0.776961	0.00153867	0.842973	0.08
3	0.405988	1	0.0327692	21.5907	0.437695	0.00169238	0.556695	0.08
4	0.168663	1	0.134329	21.8776	0.371091	0.00187225	0.591505	0.08
5	2.57846	1	0.0160243	21.3722	0.459777	0.000777298	0.48833	0.08
6	2.66757	1	0.0774485	21.2531	0.249432	0.00141156	3.20985	0.08	1
7	0.57646	1	0.0916974	21.7843	0.533461	0.00199202	0.786289	0.08	0
8	0.106853	1	0.0258506	23.138	0.499089	0.0113815	0.45245	0.08	0
9	0.603551	1	0.0224877	21.6238	0.433743	0.00367938	0.11475	0.08	0
10	0.994003	1	0.0355248	21.429	0.442413	0.00194418	0.391665	0.08
11	1.6294	1	0.0584372	21.8138	0.468208	0.00236928	0.310478	0.08	0
12	2.11182	1	0.0313316	21.5914	0.420712	0.00660028	0.222319	0.08
13	1.36761	1	0.0424617	21.5026	0.38121	0.0106172	0.144262	0.08	1
14	1.23576	1	0.0586423	20.7447	0.249432	0.00896013	0.84633	0.08	1
15	1.01824	1	0.0448719	22.8162	0.457264	0.00151595	0.289412	0.08	0
16	0.166715	1	-0.0289828	20.7799	0.596593	0.000930449	3.59936	0.08	1
17	1.11378	1	0.0381721	20.9312	0.379145	0.00105546	1.28099	0.08	0
18	0.0450204	1	0.0579676	22.7056	0.434405	0.000298311	3.65609	0.08	0
19	0.273283	1	0.0251985	22.8843	0.620144	0.00288601	0.364029	0.08	0
21	2.96128	1	0.0319795	22.8966	0.658642	0.00109015	0.366276	0.08	1
22	0.212317	1	0.0692064	21.3764	0.425941	0.0180548	0.152588	0.08
24	1.60268	1	0.0181517	21.5255	0.398728	0.000991269	2.18209	0.08	0
25	0.98784	1	-0.0062485	23.7571	0.680468	0.000352351	0.695041	0.08	0
26	0.528117	1	0.00413131	22.2145	0.529578	0.00362656	0.424516	0.08
27	1.75482	1	0.02967	21.5649	0.386455	0.00451457	0.480964	0.08
29	0.700324	1	0.0402745	21.5005	0.359613	0.0143746	0.170192	0.08	1
30	2.85055	1	0.0206384	21.3369	0.405577	0.0306404	0.108674	0.08
31	0.426157	1	0.0421325	22.1186	0.463101	0.0054718	0.302152	0.08
32	1.09299	1	0.0161481	22.161	0.804544	0.00377957	0.679152	0.08
33	1.09745	1	0.0619368	20.8847	0.251934	0.0346989	0.20174	0.08	1
34	3.15007	1	0.0463047	21.6023	0.329044	0.000919468	2.90526	0.08
35	3.24561	1	0.0651799	21.4968	0.295257	0.00235971	0.708493	0.08	1
36	0.369586	1	0.0488382	21.7119	0.383428	0.00332616	0.936305	0.08
37	1.4051	1	0.0360498	22.1449	0.562829	0.00277703	0.0654804	0.08	1
1	0.0887087	1	0.0801967	21.7688	0.329183	0.010829	0.795349	0.08	1
2	0.0176822	1	0.0708893	22.2101	0.398819	0.00110255	0.752956	0.08
3	0.391315	1	0.0294282	21.6587	0.414328	0.00156111	0.55839	0.08
4	0.173467	1	0.0667482	21.9086	0.333462	0.0038635	0.591737	0.08
5	2.60337	1	0.0206408	21.4132	0.456488	0.000863788	0.482875	0.08
6	2.52388	1	0.0543247	21.3373	0.274398	0.00167742	3.1862	0.08	1
7	0.625388	1	0.00122515	21.9144	0.527165	0.00353452	0.760703	0.08	0
8	0.108514	1	0.0268561	23.3299	0.509801	0.00172348	0.467357	0.08	0
9	0.598028	1	0.0423251	21.7529	0.451545	0.00524811	0.112582	0.08	0
10	1.00568	1	0.0423244	21.5334	0.411251	0.00275636	0.403166	0.08
11	1.58212	1	0.0167955	21.964	0.476723	0.00273821	0.309609	0.08	0
12	2.05372	1	0.0318859	21.6993	0.434289	0.0101975	0.224127	0.08
13	1.48853	1	0.0415936	21.5824	0.397756	0.0106021	0.139493	0.08	1
14	1.21319	1	0.0730388	20.7494	0.253072	0.0114412	0.721654	0.08	1
15	0.980785	1	-0.0549786	22.8459	0.557074	0.00148276	0.28426	0.08	0
16	0.142094	1	0.0215286	20.9301	0.637223	0.00270443	3.68375	0.08	1
17	1.13438	1	0.00754271	21.0164	0.410351	0.000801209	1.27227	0.08	0
18	0.0423912	1	0.0539527	22.6215	0.489779	0.000413198	2.69325	0.08	0
19	0.340383	1	0.0396634	23.0278	0.59888	0.00228843	0.374412	0.08	0
21	2.76919	1	0.0269959	23.022	0.686186	0.00135822	0.349243	0.08	1
22	0.202326	1	0.0721207	21.5507	0.341986	0.0215601	0.157081	0.08
24	1.49528	1	0.0236207	21.5724	0.409753	0.00108532	2.18621	0.08	0
25	1.02853	1	0.00208141	23.8447	0.685081	0.000280255	0.681733	0.08	0
26	0.556582	1	0.0421869	22.3827	0.509609	0.00336419	0.420975	0.08
27	1.72737	1	0.0378858	21.6911	0.413464	0.00444015	0.485584	0.08
28	0.288743	1	0.0327675	24.1255	0.568481	0.0109085	8.37542	0.08	1
29	0.732429	1	0.0346918	21.5796	0.376318	0.0138549	0.166697	0.08	1
30	2.9169	1	0.162113	21.4576	0.363021	0.0294526	0.108189	0.08
31	0.41569	1	0.0418887	22.133	0.472659	0.00642178	0.284178	0.08
32	0.79506	1	0.162113	22.3828	0.49504	0.00485268	0.685903	0.08	1
33	1.23927	1	0.0604562	20.9803	0.275039	0.0378057	0.179061	0.08	1
34	3.03191	1	0.0481187	21.6729	0.343685	0.00179737	2.88978	0.08
35	3.21374	1	0.0538675	21.6576	0.321174	0.00256204	0.702059	0.08
36	0.347913	1	0.0604469	21.6898	0.374733	0.00300306	0.826487	0.08	0
37	1.26455	1	0.035185	22.2818	0.565369	0.0045679	0.0656148	0.08	1
